# Supplementary material for: EGFR oligomerization organizes kinase-active dimers into competent signalling platforms
Source: Nat Commun. 2016 Oct 31;7:13307. doi: 10.1038/ncomms13307 (PMC5095584; doi:10.1038/ncomms13307)
Supplement: Dataset 1 — The 3-dimension coordinates of the tetramer model of full-length EGFR up to residue 995 and the membrane lipids are prepared in PDB format. The coordinates are taken from the end of the simulation of the model at 40 μs. [file ncomms13307-s4.txt]

# COORDINATES OF THE EGFR TETRAMER MODEL CONSISTING OF TWO ACTIVE EGFR DIMERS WITH INTERFACES 
# AT THE EGF BINDING SITE BETWEEN DOMAIN I AND DOMAIN III
ATOM      1  N   LEU A   1     -31.440   1.801 125.176  1.00  0.00      C1   N  
ATOM      2  CA  LEU A   1     -29.984   1.851 125.020  1.00  0.00      C1   C  
ATOM      3  C   LEU A   1     -29.488   3.198 125.389  1.00  0.00      C1   C  
ATOM      4  O   LEU A   1     -30.244   4.155 125.414  1.00  0.00      C1   O  
ATOM      5  CB  LEU A   1     -29.650   1.503 123.597  1.00  0.00      C1   C  
ATOM      6  CG  LEU A   1     -30.139   0.075 123.088  1.00  0.00      C1   C  
ATOM      7  CD1 LEU A   1     -29.773   0.031 121.614  1.00  0.00      C1   C  
ATOM      8  CD2 LEU A   1     -29.424  -1.029 123.838  1.00  0.00      C1   C  
ATOM      9  N   GLU A   2     -28.205   3.298 125.601  1.00  0.00      C1   N  
ATOM     10  CA  GLU A   2     -27.508   4.550 125.814  1.00  0.00      C1   C  
ATOM     11  C   GLU A   2     -26.619   4.943 124.674  1.00  0.00      C1   C  
ATOM     12  O   GLU A   2     -25.818   4.116 124.179  1.00  0.00      C1   O  
ATOM     13  CB  GLU A   2     -26.689   4.382 127.107  1.00  0.00      C1   C  
ATOM     14  CG  GLU A   2     -26.470   5.704 127.780  1.00  0.00      C1   C  
ATOM     15  CD  GLU A   2     -25.520   5.535 128.933  1.00  0.00      C1   C  
ATOM     16  OE1 GLU A   2     -26.008   5.508 130.096  1.00  0.00      C1   O  
ATOM     17  OE2 GLU A   2     -24.322   5.516 128.640  1.00  0.00      C1   O  
ATOM     18  N   GLU A   3     -26.671   6.167 124.189  1.00  0.00      C1   N  
ATOM     19  CA  GLU A   3     -25.706   6.751 123.165  1.00  0.00      C1   C  
ATOM     20  C   GLU A   3     -24.329   7.120 123.726  1.00  0.00      C1   C  
ATOM     21  O   GLU A   3     -24.295   7.747 124.798  1.00  0.00      C1   O  
ATOM     22  CB  GLU A   3     -26.423   7.995 122.600  1.00  0.00      C1   C  
ATOM     23  CG  GLU A   3     -25.851   8.246 121.187  1.00  0.00      C1   C  
ATOM     24  CD  GLU A   3     -26.729   9.259 120.535  1.00  0.00      C1   C  
ATOM     25  OE1 GLU A   3     -26.729  10.490 120.791  1.00  0.00      C1   O  
ATOM     26  OE2 GLU A   3     -27.562   8.890 119.684  1.00  0.00      C1   O  
ATOM     27  N   LYS A   4     -23.283   6.654 123.069  1.00  0.00      C1   N  
ATOM     28  CA  LYS A   4     -21.842   6.897 123.455  1.00  0.00      C1   C  
ATOM     29  C   LYS A   4     -21.188   8.090 122.775  1.00  0.00      C1   C  
ATOM     30  O   LYS A   4     -21.556   8.453 121.686  1.00  0.00      C1   O  
ATOM     31  CB  LYS A   4     -21.039   5.656 123.093  1.00  0.00      C1   C  
ATOM     32  CG  LYS A   4     -20.966   5.386 121.548  1.00  0.00      C1   C  
ATOM     33  CD  LYS A   4     -20.620   3.933 121.191  1.00  0.00      C1   C  
ATOM     34  CE  LYS A   4     -19.431   3.327 121.958  1.00  0.00      C1   C  
ATOM     35  NZ  LYS A   4     -18.496   2.670 121.023  1.00  0.00      C1   N  
ATOM     36  N   LYS A   5     -20.285   8.766 123.533  1.00  0.00      C1   N  
ATOM     37  CA  LYS A   5     -19.610  10.073 123.207  1.00  0.00      C1   C  
ATOM     38  C   LYS A   5     -19.015  10.216 121.786  1.00  0.00      C1   C  
ATOM     39  O   LYS A   5     -18.317   9.370 121.296  1.00  0.00      C1   O  
ATOM     40  CB  LYS A   5     -18.630  10.525 124.193  1.00  0.00      C1   C  
ATOM     41  CG  LYS A   5     -19.297  10.883 125.503  1.00  0.00      C1   C  
ATOM     42  CD  LYS A   5     -18.273  11.598 126.390  1.00  0.00      C1   C  
ATOM     43  CE  LYS A   5     -18.892  11.959 127.760  1.00  0.00      C1   C  
ATOM     44  NZ  LYS A   5     -19.303  10.729 128.526  1.00  0.00      C1   N  
ATOM     45  N   VAL A   6     -19.316  11.257 121.025  1.00  0.00      C1   N  
ATOM     46  CA  VAL A   6     -18.844  11.456 119.670  1.00  0.00      C1   C  
ATOM     47  C   VAL A   6     -17.400  11.916 119.602  1.00  0.00      C1   C  
ATOM     48  O   VAL A   6     -17.006  12.972 120.133  1.00  0.00      C1   O  
ATOM     49  CB  VAL A   6     -19.788  12.247 118.763  1.00  0.00      C1   C  
ATOM     50  CG1 VAL A   6     -21.061  11.551 118.501  1.00  0.00      C1   C  
ATOM     51  CG2 VAL A   6     -20.049  13.711 119.270  1.00  0.00      C1   C  
ATOM     52  N   CYS A   7     -16.494  11.085 119.047  1.00  0.00      C1   N  
ATOM     53  CA  CYS A   7     -15.121  11.496 118.655  1.00  0.00      C1   C  
ATOM     54  C   CYS A   7     -14.627  10.858 117.310  1.00  0.00      C1   C  
ATOM     55  O   CYS A   7     -15.338  10.002 116.761  1.00  0.00      C1   O  
ATOM     56  CB  CYS A   7     -14.115  11.116 119.840  1.00  0.00      C1   C  
ATOM     57  SG  CYS A   7     -14.275   9.432 120.438  1.00  0.00      C1   S  
ATOM     58  N   GLN A   8     -13.465  11.300 116.814  1.00  0.00      C1   N  
ATOM     59  CA  GLN A   8     -12.732  10.695 115.760  1.00  0.00      C1   C  
ATOM     60  C   GLN A   8     -11.377  10.137 116.187  1.00  0.00      C1   C  
ATOM     61  O   GLN A   8     -11.003  10.315 117.308  1.00  0.00      C1   O  
ATOM     62  CB  GLN A   8     -12.580  11.751 114.583  1.00  0.00      C1   C  
ATOM     63  CG  GLN A   8     -13.858  12.389 114.029  1.00  0.00      C1   C  
ATOM     64  CD  GLN A   8     -13.442  13.304 112.899  1.00  0.00      C1   C  
ATOM     65  NE2 GLN A   8     -13.201  12.812 111.718  1.00  0.00      C1   N  
ATOM     66  OE1 GLN A   8     -13.342  14.460 113.141  1.00  0.00      C1   O  
ATOM     67  N   GLY A   9     -10.652   9.441 115.345  1.00  0.00      C1   N  
ATOM     68  CA  GLY A   9      -9.462   8.690 115.761  1.00  0.00      C1   C  
ATOM     69  C   GLY A   9      -9.200   7.400 114.918  1.00  0.00      C1   C  
ATOM     70  O   GLY A   9     -10.008   7.155 114.076  1.00  0.00      C1   O  
ATOM     71  N   THR A  10      -8.150   6.638 115.113  1.00  0.00      C1   N  
ATOM     72  CA  THR A  10      -7.792   5.413 114.312  1.00  0.00      C1   C  
ATOM     73  C   THR A  10      -7.147   4.324 115.235  1.00  0.00      C1   C  
ATOM     74  O   THR A  10      -7.149   4.385 116.436  1.00  0.00      C1   O  
ATOM     75  CB  THR A  10      -6.970   5.804 113.014  1.00  0.00      C1   C  
ATOM     76  CG2 THR A  10      -5.620   6.406 113.232  1.00  0.00      C1   C  
ATOM     77  OG1 THR A  10      -6.865   4.674 112.230  1.00  0.00      C1   O  
ATOM     78  N   SER A  11      -6.419   3.335 114.699  1.00  0.00      C1   N  
ATOM     79  CA  SER A  11      -5.529   2.434 115.519  1.00  0.00      C1   C  
ATOM     80  C   SER A  11      -4.527   3.256 116.410  1.00  0.00      C1   C  
ATOM     81  O   SER A  11      -3.816   4.118 115.942  1.00  0.00      C1   O  
ATOM     82  CB  SER A  11      -4.720   1.552 114.545  1.00  0.00      C1   C  
ATOM     83  OG  SER A  11      -5.554   0.677 113.767  1.00  0.00      C1   O  
ATOM     84  N   ASN A  12      -4.460   2.918 117.703  1.00  0.00      C1   N  
ATOM     85  CA  ASN A  12      -3.420   3.493 118.560  1.00  0.00      C1   C  
ATOM     86  C   ASN A  12      -2.189   2.480 118.510  1.00  0.00      C1   C  
ATOM     87  O   ASN A  12      -2.238   1.251 118.524  1.00  0.00      C1   O  
ATOM     88  CB  ASN A  12      -3.896   3.590 119.972  1.00  0.00      C1   C  
ATOM     89  CG  ASN A  12      -5.020   4.595 120.200  1.00  0.00      C1   C  
ATOM     90  ND2 ASN A  12      -5.373   4.752 121.429  1.00  0.00      C1   N  
ATOM     91  OD1 ASN A  12      -5.480   5.255 119.328  1.00  0.00      C1   O  
ATOM     92  N   LYS A  13      -0.965   3.023 118.716  1.00  0.00      C1   N  
ATOM     93  CA  LYS A  13       0.268   2.238 119.068  1.00  0.00      C1   C  
ATOM     94  C   LYS A  13       0.937   1.459 117.888  1.00  0.00      C1   C  
ATOM     95  O   LYS A  13       1.992   0.830 118.067  1.00  0.00      C1   O  
ATOM     96  CB  LYS A  13       1.351   3.037 119.773  1.00  0.00      C1   C  
ATOM     97  CG  LYS A  13       1.954   4.102 118.820  1.00  0.00      C1   C  
ATOM     98  CD  LYS A  13       3.383   4.572 119.192  1.00  0.00      C1   C  
ATOM     99  CE  LYS A  13       4.182   5.276 118.066  1.00  0.00      C1   C  
ATOM    100  NZ  LYS A  13       5.470   5.825 118.492  1.00  0.00      C1   N  
ATOM    101  N   LEU A  14       0.410   1.659 116.638  1.00  0.00      C1   N  
ATOM    102  CA  LEU A  14       0.702   0.778 115.564  1.00  0.00      C1   C  
ATOM    103  C   LEU A  14       2.091   0.986 114.933  1.00  0.00      C1   C  
ATOM    104  O   LEU A  14       2.374   0.163 114.049  1.00  0.00      C1   O  
ATOM    105  CB  LEU A  14      -0.529   0.816 114.634  1.00  0.00      C1   C  
ATOM    106  CG  LEU A  14      -0.954  -0.504 113.920  1.00  0.00      C1   C  
ATOM    107  CD1 LEU A  14      -1.871  -1.334 114.819  1.00  0.00      C1   C  
ATOM    108  CD2 LEU A  14      -1.775  -0.124 112.711  1.00  0.00      C1   C  
ATOM    109  N   THR A  15       2.910   1.994 115.291  1.00  0.00      C1   N  
ATOM    110  CA  THR A  15       4.101   2.287 114.468  1.00  0.00      C1   C  
ATOM    111  C   THR A  15       5.299   2.560 115.290  1.00  0.00      C1   C  
ATOM    112  O   THR A  15       5.283   2.735 116.490  1.00  0.00      C1   O  
ATOM    113  CB  THR A  15       3.880   3.580 113.736  1.00  0.00      C1   C  
ATOM    114  CG2 THR A  15       2.882   3.365 112.564  1.00  0.00      C1   C  
ATOM    115  OG1 THR A  15       3.406   4.714 114.496  1.00  0.00      C1   O  
ATOM    116  N   GLN A  16       6.428   2.631 114.565  1.00  0.00      C1   N  
ATOM    117  CA  GLN A  16       7.698   3.179 115.090  1.00  0.00      C1   C  
ATOM    118  C   GLN A  16       8.348   2.351 116.230  1.00  0.00      C1   C  
ATOM    119  O   GLN A  16       9.127   2.974 116.988  1.00  0.00      C1   O  
ATOM    120  CB  GLN A  16       7.477   4.631 115.553  1.00  0.00      C1   C  
ATOM    121  CG  GLN A  16       7.262   5.685 114.486  1.00  0.00      C1   C  
ATOM    122  CD  GLN A  16       6.642   7.049 114.928  1.00  0.00      C1   C  
ATOM    123  NE2 GLN A  16       6.483   7.923 114.011  1.00  0.00      C1   N  
ATOM    124  OE1 GLN A  16       6.249   7.264 116.058  1.00  0.00      C1   O  
ATOM    125  N   LEU A  17       8.162   1.033 116.218  1.00  0.00      C1   N  
ATOM    126  CA  LEU A  17       8.776   0.106 117.188  1.00  0.00      C1   C  
ATOM    127  C   LEU A  17       8.125   0.269 118.556  1.00  0.00      C1   C  
ATOM    128  O   LEU A  17       8.683  -0.236 119.528  1.00  0.00      C1   O  
ATOM    129  CB  LEU A  17       8.896  -1.391 116.582  1.00  0.00      C1   C  
ATOM    130  CG  LEU A  17       9.659  -2.383 117.509  1.00  0.00      C1   C  
ATOM    131  CD1 LEU A  17       9.564  -3.776 116.788  1.00  0.00      C1   C  
ATOM    132  CD2 LEU A  17      11.093  -2.058 117.901  1.00  0.00      C1   C  
ATOM    133  N   GLY A  18       7.046   1.019 118.652  1.00  0.00      C1   N  
ATOM    134  CA  GLY A  18       6.497   1.374 119.933  1.00  0.00      C1   C  
ATOM    135  C   GLY A  18       6.472   2.897 120.198  1.00  0.00      C1   C  
ATOM    136  O   GLY A  18       7.020   3.769 119.514  1.00  0.00      C1   O  
ATOM    137  N   THR A  19       6.034   3.175 121.413  1.00  0.00      C1   N  
ATOM    138  CA  THR A  19       5.784   4.465 122.033  1.00  0.00      C1   C  
ATOM    139  C   THR A  19       7.066   5.087 122.650  1.00  0.00      C1   C  
ATOM    140  O   THR A  19       7.663   4.410 123.489  1.00  0.00      C1   O  
ATOM    141  CB  THR A  19       4.678   4.350 123.146  1.00  0.00      C1   C  
ATOM    142  CG2 THR A  19       4.438   5.612 124.029  1.00  0.00      C1   C  
ATOM    143  OG1 THR A  19       3.404   3.864 122.639  1.00  0.00      C1   O  
ATOM    144  N   PHE A  20       7.404   6.259 122.209  1.00  0.00      C1   N  
ATOM    145  CA  PHE A  20       8.504   7.068 122.762  1.00  0.00      C1   C  
ATOM    146  C   PHE A  20       8.085   8.454 123.359  1.00  0.00      C1   C  
ATOM    147  O   PHE A  20       8.900   9.332 123.758  1.00  0.00      C1   O  
ATOM    148  CB  PHE A  20       9.650   6.980 121.718  1.00  0.00      C1   C  
ATOM    149  CG  PHE A  20       9.432   7.628 120.365  1.00  0.00      C1   C  
ATOM    150  CD1 PHE A  20       9.089   6.912 119.211  1.00  0.00      C1   C  
ATOM    151  CD2 PHE A  20       9.451   8.981 120.356  1.00  0.00      C1   C  
ATOM    152  CE1 PHE A  20       8.848   7.678 118.041  1.00  0.00      C1   C  
ATOM    153  CE2 PHE A  20       9.021   9.730 119.220  1.00  0.00      C1   C  
ATOM    154  CZ  PHE A  20       8.784   9.078 118.022  1.00  0.00      C1   C  
ATOM    155  N   GLU A  21       6.739   8.715 123.341  1.00  0.00      C1   N  
ATOM    156  CA  GLU A  21       6.106  10.057 123.496  1.00  0.00      C1   C  
ATOM    157  C   GLU A  21       5.674  10.338 124.896  1.00  0.00      C1   C  
ATOM    158  O   GLU A  21       5.741   9.484 125.692  1.00  0.00      C1   O  
ATOM    159  CB  GLU A  21       4.970  10.116 122.430  1.00  0.00      C1   C  
ATOM    160  CG  GLU A  21       5.560  10.132 121.046  1.00  0.00      C1   C  
ATOM    161  CD  GLU A  21       5.335   8.825 120.299  1.00  0.00      C1   C  
ATOM    162  OE1 GLU A  21       4.984   8.994 119.107  1.00  0.00      C1   O  
ATOM    163  OE2 GLU A  21       5.270   7.686 120.904  1.00  0.00      C1   O  
ATOM    164  N   ASP A  22       5.099  11.496 125.254  1.00  0.00      C1   N  
ATOM    165  CA  ASP A  22       4.480  11.893 126.445  1.00  0.00      C1   C  
ATOM    166  C   ASP A  22       3.066  11.403 126.566  1.00  0.00      C1   C  
ATOM    167  O   ASP A  22       2.163  11.775 125.832  1.00  0.00      C1   O  
ATOM    168  CB  ASP A  22       4.499  13.465 126.463  1.00  0.00      C1   C  
ATOM    169  CG  ASP A  22       3.822  13.986 127.749  1.00  0.00      C1   C  
ATOM    170  OD1 ASP A  22       4.021  13.442 128.855  1.00  0.00      C1   O  
ATOM    171  OD2 ASP A  22       3.139  15.000 127.759  1.00  0.00      C1   O  
ATOM    172  N   HIS A  23       2.930  10.395 127.410  1.00  0.00      C1   N  
ATOM    173  CA  HIS A  23       1.602  10.044 127.979  1.00  0.00      C1   C  
ATOM    174  C   HIS A  23       1.421  10.476 129.496  1.00  0.00      C1   C  
ATOM    175  O   HIS A  23       0.529   9.896 130.126  1.00  0.00      C1   O  
ATOM    176  CB  HIS A  23       1.297   8.630 127.694  1.00  0.00      C1   C  
ATOM    177  CG  HIS A  23       0.904   8.330 126.235  1.00  0.00      C1   C  
ATOM    178  CD2 HIS A  23       1.624   7.682 125.316  1.00  0.00      C1   C  
ATOM    179  ND1 HIS A  23      -0.410   8.472 125.823  1.00  0.00      C1   N  
ATOM    180  CE1 HIS A  23      -0.471   8.038 124.588  1.00  0.00      C1   C  
ATOM    181  NE2 HIS A  23       0.711   7.446 124.223  1.00  0.00      C1   N  
ATOM    182  N   PHE A  24       2.228  11.363 130.034  1.00  0.00      C1   N  
ATOM    183  CA  PHE A  24       2.509  11.546 131.514  1.00  0.00      C1   C  
ATOM    184  C   PHE A  24       2.251  12.884 132.041  1.00  0.00      C1   C  
ATOM    185  O   PHE A  24       1.784  12.913 133.187  1.00  0.00      C1   O  
ATOM    186  CB  PHE A  24       3.952  11.093 131.778  1.00  0.00      C1   C  
ATOM    187  CG  PHE A  24       4.352   9.727 131.179  1.00  0.00      C1   C  
ATOM    188  CD1 PHE A  24       3.925   8.494 131.775  1.00  0.00      C1   C  
ATOM    189  CD2 PHE A  24       4.869   9.680 129.889  1.00  0.00      C1   C  
ATOM    190  CE1 PHE A  24       3.906   7.295 131.135  1.00  0.00      C1   C  
ATOM    191  CE2 PHE A  24       4.976   8.460 129.281  1.00  0.00      C1   C  
ATOM    192  CZ  PHE A  24       4.414   7.269 129.875  1.00  0.00      C1   C  
ATOM    193  N   LEU A  25       2.542  13.962 131.347  1.00  0.00      C1   N  
ATOM    194  CA  LEU A  25       2.326  15.353 131.702  1.00  0.00      C1   C  
ATOM    195  C   LEU A  25       1.143  15.983 130.914  1.00  0.00      C1   C  
ATOM    196  O   LEU A  25       0.382  16.766 131.444  1.00  0.00      C1   O  
ATOM    197  CB  LEU A  25       3.661  16.054 131.404  1.00  0.00      C1   C  
ATOM    198  CG  LEU A  25       4.903  15.817 132.279  1.00  0.00      C1   C  
ATOM    199  CD1 LEU A  25       6.043  16.845 132.041  1.00  0.00      C1   C  
ATOM    200  CD2 LEU A  25       4.497  15.910 133.798  1.00  0.00      C1   C  
ATOM    201  N   SER A  26       0.941  15.488 129.661  1.00  0.00      C1   N  
ATOM    202  CA  SER A  26      -0.081  16.040 128.831  1.00  0.00      C1   C  
ATOM    203  C   SER A  26      -1.396  15.337 129.164  1.00  0.00      C1   C  
ATOM    204  O   SER A  26      -1.546  14.285 128.582  1.00  0.00      C1   O  
ATOM    205  CB  SER A  26       0.230  15.953 127.374  1.00  0.00      C1   C  
ATOM    206  OG  SER A  26       1.307  16.738 127.146  1.00  0.00      C1   O  
ATOM    207  N   LEU A  27      -2.310  15.964 129.892  1.00  0.00      C1   N  
ATOM    208  CA  LEU A  27      -3.672  15.435 130.221  1.00  0.00      C1   C  
ATOM    209  C   LEU A  27      -4.368  14.843 128.989  1.00  0.00      C1   C  
ATOM    210  O   LEU A  27      -5.008  13.824 129.115  1.00  0.00      C1   O  
ATOM    211  CB  LEU A  27      -4.642  16.467 130.756  1.00  0.00      C1   C  
ATOM    212  CG  LEU A  27      -4.169  16.986 132.165  1.00  0.00      C1   C  
ATOM    213  CD1 LEU A  27      -4.387  15.908 133.225  1.00  0.00      C1   C  
ATOM    214  CD2 LEU A  27      -2.810  17.587 132.339  1.00  0.00      C1   C  
ATOM    215  N   GLN A  28      -4.311  15.494 127.830  1.00  0.00      C1   N  
ATOM    216  CA  GLN A  28      -5.076  15.001 126.644  1.00  0.00      C1   C  
ATOM    217  C   GLN A  28      -4.480  13.649 126.167  1.00  0.00      C1   C  
ATOM    218  O   GLN A  28      -5.190  12.850 125.586  1.00  0.00      C1   O  
ATOM    219  CB  GLN A  28      -5.187  16.121 125.549  1.00  0.00      C1   C  
ATOM    220  CG  GLN A  28      -6.338  17.102 125.929  1.00  0.00      C1   C  
ATOM    221  CD  GLN A  28      -6.483  18.357 125.089  1.00  0.00      C1   C  
ATOM    222  NE2 GLN A  28      -7.188  18.227 123.969  1.00  0.00      C1   N  
ATOM    223  OE1 GLN A  28      -6.100  19.448 125.442  1.00  0.00      C1   O  
ATOM    224  N   ARG A  29      -3.170  13.398 126.440  1.00  0.00      C1   N  
ATOM    225  CA  ARG A  29      -2.564  12.122 126.243  1.00  0.00      C1   C  
ATOM    226  C   ARG A  29      -2.605  11.126 127.392  1.00  0.00      C1   C  
ATOM    227  O   ARG A  29      -2.639   9.913 127.151  1.00  0.00      C1   O  
ATOM    228  CB  ARG A  29      -1.130  12.187 125.667  1.00  0.00      C1   C  
ATOM    229  CG  ARG A  29      -0.957  13.027 124.361  1.00  0.00      C1   C  
ATOM    230  CD  ARG A  29       0.243  12.786 123.448  1.00  0.00      C1   C  
ATOM    231  NE  ARG A  29       0.034  11.565 122.691  1.00  0.00      C1   N  
ATOM    232  CZ  ARG A  29       0.861  10.491 122.668  1.00  0.00      C1   C  
ATOM    233  NH1 ARG A  29       1.816  10.419 123.510  1.00  0.00      C1   N  
ATOM    234  NH2 ARG A  29       0.622   9.564 121.884  1.00  0.00      C1   N  
ATOM    235  N   MET A  30      -2.671  11.575 128.645  1.00  0.00      C1   N  
ATOM    236  CA  MET A  30      -2.754  10.769 129.821  1.00  0.00      C1   C  
ATOM    237  C   MET A  30      -4.107  10.028 129.929  1.00  0.00      C1   C  
ATOM    238  O   MET A  30      -4.097   8.878 130.429  1.00  0.00      C1   O  
ATOM    239  CB  MET A  30      -2.723  11.587 131.128  1.00  0.00      C1   C  
ATOM    240  CG  MET A  30      -1.433  12.287 131.441  1.00  0.00      C1   C  
ATOM    241  SD  MET A  30      -1.641  13.684 132.518  1.00  0.00      C1   S  
ATOM    242  CE  MET A  30      -1.899  12.805 134.072  1.00  0.00      C1   C  
ATOM    243  N   PHE A  31      -5.164  10.665 129.496  1.00  0.00      C1   N  
ATOM    244  CA  PHE A  31      -6.575  10.341 129.635  1.00  0.00      C1   C  
ATOM    245  C   PHE A  31      -7.157  10.304 128.186  1.00  0.00      C1   C  
ATOM    246  O   PHE A  31      -6.631  10.892 127.315  1.00  0.00      C1   O  
ATOM    247  CB  PHE A  31      -7.319  11.251 130.610  1.00  0.00      C1   C  
ATOM    248  CG  PHE A  31      -6.639  11.351 131.968  1.00  0.00      C1   C  
ATOM    249  CD1 PHE A  31      -6.525  12.534 132.636  1.00  0.00      C1   C  
ATOM    250  CD2 PHE A  31      -6.361  10.108 132.647  1.00  0.00      C1   C  
ATOM    251  CE1 PHE A  31      -5.966  12.547 133.888  1.00  0.00      C1   C  
ATOM    252  CE2 PHE A  31      -5.767  10.071 133.913  1.00  0.00      C1   C  
ATOM    253  CZ  PHE A  31      -5.578  11.319 134.519  1.00  0.00      C1   C  
ATOM    254  N   ASN A  32      -8.335   9.723 128.066  1.00  0.00      C1   N  
ATOM    255  CA  ASN A  32      -9.153   9.565 126.821  1.00  0.00      C1   C  
ATOM    256  C   ASN A  32     -10.379  10.456 126.840  1.00  0.00      C1   C  
ATOM    257  O   ASN A  32     -11.091  10.452 127.823  1.00  0.00      C1   O  
ATOM    258  CB  ASN A  32      -9.463   8.081 126.653  1.00  0.00      C1   C  
ATOM    259  CG  ASN A  32     -10.177   7.793 125.376  1.00  0.00      C1   C  
ATOM    260  ND2 ASN A  32      -9.530   7.067 124.520  1.00  0.00      C1   N  
ATOM    261  OD1 ASN A  32     -11.289   8.109 125.221  1.00  0.00      C1   O  
ATOM    262  N   ASN A  33     -10.724  11.024 125.656  1.00  0.00      C1   N  
ATOM    263  CA  ASN A  33     -11.838  11.967 125.398  1.00  0.00      C1   C  
ATOM    264  C   ASN A  33     -13.262  11.285 125.491  1.00  0.00      C1   C  
ATOM    265  O   ASN A  33     -14.186  12.035 125.889  1.00  0.00      C1   O  
ATOM    266  CB  ASN A  33     -11.599  12.398 123.920  1.00  0.00      C1   C  
ATOM    267  CG  ASN A  33     -12.693  13.436 123.490  1.00  0.00      C1   C  
ATOM    268  ND2 ASN A  33     -12.615  14.555 124.071  1.00  0.00      C1   N  
ATOM    269  OD1 ASN A  33     -13.684  13.196 122.840  1.00  0.00      C1   O  
ATOM    270  N   CYS A  34     -13.423   9.995 125.218  1.00  0.00      C1   N  
ATOM    271  CA  CYS A  34     -14.717   9.402 124.813  1.00  0.00      C1   C  
ATOM    272  C   CYS A  34     -14.972   7.988 125.294  1.00  0.00      C1   C  
ATOM    273  O   CYS A  34     -16.114   7.562 125.541  1.00  0.00      C1   O  
ATOM    274  CB  CYS A  34     -15.048   9.452 123.342  1.00  0.00      C1   C  
ATOM    275  SG  CYS A  34     -13.514   9.276 122.357  1.00  0.00      C1   S  
ATOM    276  N   GLU A  35     -13.913   7.235 125.532  1.00  0.00      C1   N  
ATOM    277  CA  GLU A  35     -13.775   5.912 126.183  1.00  0.00      C1   C  
ATOM    278  C   GLU A  35     -13.203   4.784 125.217  1.00  0.00      C1   C  
ATOM    279  O   GLU A  35     -13.046   3.650 125.645  1.00  0.00      C1   O  
ATOM    280  CB  GLU A  35     -12.916   6.056 127.478  1.00  0.00      C1   C  
ATOM    281  CG  GLU A  35     -13.094   7.290 128.331  1.00  0.00      C1   C  
ATOM    282  CD  GLU A  35     -14.520   7.555 128.941  1.00  0.00      C1   C  
ATOM    283  OE1 GLU A  35     -14.763   8.725 129.300  1.00  0.00      C1   O  
ATOM    284  OE2 GLU A  35     -15.346   6.636 129.035  1.00  0.00      C1   O  
ATOM    285  N   VAL A  36     -12.767   5.127 124.006  1.00  0.00      C1   N  
ATOM    286  CA  VAL A  36     -12.611   4.123 122.916  1.00  0.00      C1   C  
ATOM    287  C   VAL A  36     -11.282   4.351 122.123  1.00  0.00      C1   C  
ATOM    288  O   VAL A  36     -10.934   5.462 121.790  1.00  0.00      C1   O  
ATOM    289  CB  VAL A  36     -13.837   4.069 122.014  1.00  0.00      C1   C  
ATOM    290  CG1 VAL A  36     -14.082   5.461 121.284  1.00  0.00      C1   C  
ATOM    291  CG2 VAL A  36     -13.770   3.097 120.845  1.00  0.00      C1   C  
ATOM    292  N   VAL A  37     -10.640   3.255 121.730  1.00  0.00      C1   N  
ATOM    293  CA  VAL A  37      -9.709   3.214 120.536  1.00  0.00      C1   C  
ATOM    294  C   VAL A  37     -10.480   2.918 119.276  1.00  0.00      C1   C  
ATOM    295  O   VAL A  37     -11.111   1.892 119.162  1.00  0.00      C1   O  
ATOM    296  CB  VAL A  37      -8.553   2.144 120.577  1.00  0.00      C1   C  
ATOM    297  CG1 VAL A  37      -7.511   2.209 119.374  1.00  0.00      C1   C  
ATOM    298  CG2 VAL A  37      -7.828   2.295 121.921  1.00  0.00      C1   C  
ATOM    299  N   LEU A  38     -10.329   3.823 118.325  1.00  0.00      C1   N  
ATOM    300  CA  LEU A  38     -11.165   3.865 117.120  1.00  0.00      C1   C  
ATOM    301  C   LEU A  38     -10.579   3.027 115.890  1.00  0.00      C1   C  
ATOM    302  O   LEU A  38     -10.541   3.501 114.738  1.00  0.00      C1   O  
ATOM    303  CB  LEU A  38     -11.515   5.389 116.835  1.00  0.00      C1   C  
ATOM    304  CG  LEU A  38     -12.625   5.967 117.702  1.00  0.00      C1   C  
ATOM    305  CD1 LEU A  38     -12.729   7.420 117.521  1.00  0.00      C1   C  
ATOM    306  CD2 LEU A  38     -13.966   5.383 117.569  1.00  0.00      C1   C  
ATOM    307  N   GLY A  39     -10.094   1.855 116.230  1.00  0.00      C1   N  
ATOM    308  CA  GLY A  39      -9.324   0.966 115.355  1.00  0.00      C1   C  
ATOM    309  C   GLY A  39      -8.708  -0.098 116.201  1.00  0.00      C1   C  
ATOM    310  O   GLY A  39      -9.275  -0.486 117.153  1.00  0.00      C1   O  
ATOM    311  N   ASN A  40      -7.464  -0.558 115.838  1.00  0.00      C1   N  
ATOM    312  CA  ASN A  40      -6.799  -1.639 116.487  1.00  0.00      C1   C  
ATOM    313  C   ASN A  40      -5.803  -1.102 117.579  1.00  0.00      C1   C  
ATOM    314  O   ASN A  40      -5.607   0.096 117.710  1.00  0.00      C1   O  
ATOM    315  CB  ASN A  40      -5.967  -2.359 115.376  1.00  0.00      C1   C  
ATOM    316  CG  ASN A  40      -6.789  -2.836 114.214  1.00  0.00      C1   C  
ATOM    317  ND2 ASN A  40      -6.571  -2.257 113.022  1.00  0.00      C1   N  
ATOM    318  OD1 ASN A  40      -7.574  -3.752 114.317  1.00  0.00      C1   O  
ATOM    319  N   LEU A  41      -5.152  -2.005 118.379  1.00  0.00      C1   N  
ATOM    320  CA  LEU A  41      -4.185  -1.540 119.322  1.00  0.00      C1   C  
ATOM    321  C   LEU A  41      -2.928  -2.408 119.249  1.00  0.00      C1   C  
ATOM    322  O   LEU A  41      -3.037  -3.617 119.323  1.00  0.00      C1   O  
ATOM    323  CB  LEU A  41      -4.883  -1.630 120.732  1.00  0.00      C1   C  
ATOM    324  CG  LEU A  41      -4.092  -1.159 121.903  1.00  0.00      C1   C  
ATOM    325  CD1 LEU A  41      -3.737   0.306 121.757  1.00  0.00      C1   C  
ATOM    326  CD2 LEU A  41      -4.937  -1.303 123.157  1.00  0.00      C1   C  
ATOM    327  N   GLU A  42      -1.789  -1.722 119.180  1.00  0.00      C1   N  
ATOM    328  CA  GLU A  42      -0.486  -2.405 119.325  1.00  0.00      C1   C  
ATOM    329  C   GLU A  42       0.389  -1.856 120.469  1.00  0.00      C1   C  
ATOM    330  O   GLU A  42       0.849  -0.710 120.471  1.00  0.00      C1   O  
ATOM    331  CB  GLU A  42       0.287  -2.447 118.052  1.00  0.00      C1   C  
ATOM    332  CG  GLU A  42       1.663  -3.238 118.235  1.00  0.00      C1   C  
ATOM    333  CD  GLU A  42       2.567  -3.060 117.031  1.00  0.00      C1   C  
ATOM    334  OE1 GLU A  42       3.767  -2.900 117.278  1.00  0.00      C1   O  
ATOM    335  OE2 GLU A  42       2.210  -3.312 115.836  1.00  0.00      C1   O  
ATOM    336  N   ILE A  43       0.741  -2.714 121.387  1.00  0.00      C1   N  
ATOM    337  CA  ILE A  43       1.664  -2.464 122.579  1.00  0.00      C1   C  
ATOM    338  C   ILE A  43       2.827  -3.321 122.382  1.00  0.00      C1   C  
ATOM    339  O   ILE A  43       2.827  -4.506 122.713  1.00  0.00      C1   O  
ATOM    340  CB  ILE A  43       1.063  -2.653 124.066  1.00  0.00      C1   C  
ATOM    341  CG1 ILE A  43      -0.250  -1.766 124.193  1.00  0.00      C1   C  
ATOM    342  CG2 ILE A  43       2.135  -2.404 125.115  1.00  0.00      C1   C  
ATOM    343  CD1 ILE A  43      -0.009  -0.254 123.891  1.00  0.00      C1   C  
ATOM    344  N   THR A  44       3.885  -2.673 121.942  1.00  0.00      C1   N  
ATOM    345  CA  THR A  44       5.110  -3.378 121.510  1.00  0.00      C1   C  
ATOM    346  C   THR A  44       6.430  -2.833 122.106  1.00  0.00      C1   C  
ATOM    347  O   THR A  44       6.640  -1.624 122.219  1.00  0.00      C1   O  
ATOM    348  CB  THR A  44       5.186  -3.347 119.984  1.00  0.00      C1   C  
ATOM    349  CG2 THR A  44       6.523  -3.761 119.334  1.00  0.00      C1   C  
ATOM    350  OG1 THR A  44       4.320  -4.329 119.391  1.00  0.00      C1   O  
ATOM    351  N   TYR A  45       7.303  -3.714 122.504  1.00  0.00      C1   N  
ATOM    352  CA  TYR A  45       8.686  -3.533 122.927  1.00  0.00      C1   C  
ATOM    353  C   TYR A  45       8.867  -2.783 124.217  1.00  0.00      C1   C  
ATOM    354  O   TYR A  45       9.966  -2.317 124.458  1.00  0.00      C1   O  
ATOM    355  CB  TYR A  45       9.624  -3.134 121.746  1.00  0.00      C1   C  
ATOM    356  CG  TYR A  45      11.058  -3.471 121.938  1.00  0.00      C1   C  
ATOM    357  CD1 TYR A  45      11.512  -4.768 122.332  1.00  0.00      C1   C  
ATOM    358  CD2 TYR A  45      11.954  -2.456 121.450  1.00  0.00      C1   C  
ATOM    359  CE1 TYR A  45      12.930  -4.992 122.303  1.00  0.00      C1   C  
ATOM    360  CE2 TYR A  45      13.368  -2.662 121.412  1.00  0.00      C1   C  
ATOM    361  CZ  TYR A  45      13.806  -3.927 121.934  1.00  0.00      C1   C  
ATOM    362  OH  TYR A  45      15.190  -4.193 121.998  1.00  0.00      C1   O  
ATOM    363  N   VAL A  46       7.863  -2.584 125.065  1.00  0.00      C1   N  
ATOM    364  CA  VAL A  46       7.924  -1.650 126.214  1.00  0.00      C1   C  
ATOM    365  C   VAL A  46       8.937  -2.086 127.266  1.00  0.00      C1   C  
ATOM    366  O   VAL A  46       8.902  -3.215 127.778  1.00  0.00      C1   O  
ATOM    367  CB  VAL A  46       6.480  -1.497 126.795  1.00  0.00      C1   C  
ATOM    368  CG1 VAL A  46       6.363  -0.362 127.830  1.00  0.00      C1   C  
ATOM    369  CG2 VAL A  46       5.451  -1.170 125.656  1.00  0.00      C1   C  
ATOM    370  N   GLN A  47       9.803  -1.165 127.726  1.00  0.00      C1   N  
ATOM    371  CA  GLN A  47      10.917  -1.372 128.652  1.00  0.00      C1   C  
ATOM    372  C   GLN A  47      10.515  -1.614 130.115  1.00  0.00      C1   C  
ATOM    373  O   GLN A  47       9.407  -1.386 130.492  1.00  0.00      C1   O  
ATOM    374  CB  GLN A  47      11.801  -0.096 128.603  1.00  0.00      C1   C  
ATOM    375  CG  GLN A  47      12.464   0.082 127.168  1.00  0.00      C1   C  
ATOM    376  CD  GLN A  47      13.368  -1.099 126.659  1.00  0.00      C1   C  
ATOM    377  NE2 GLN A  47      12.927  -1.952 125.806  1.00  0.00      C1   N  
ATOM    378  OE1 GLN A  47      14.432  -1.304 127.136  1.00  0.00      C1   O  
ATOM    379  N   ARG A  48      11.443  -2.150 130.853  1.00  0.00      C1   N  
ATOM    380  CA  ARG A  48      11.287  -2.614 132.256  1.00  0.00      C1   C  
ATOM    381  C   ARG A  48      11.075  -1.509 133.276  1.00  0.00      C1   C  
ATOM    382  O   ARG A  48      10.150  -1.608 134.083  1.00  0.00      C1   O  
ATOM    383  CB  ARG A  48      12.568  -3.394 132.486  1.00  0.00      C1   C  
ATOM    384  CG  ARG A  48      12.703  -4.043 133.808  1.00  0.00      C1   C  
ATOM    385  CD  ARG A  48      11.520  -4.910 134.196  1.00  0.00      C1   C  
ATOM    386  NE  ARG A  48      11.405  -5.215 135.649  1.00  0.00      C1   N  
ATOM    387  CZ  ARG A  48      10.776  -4.440 136.584  1.00  0.00      C1   C  
ATOM    388  NH1 ARG A  48      10.447  -3.195 136.380  1.00  0.00      C1   N  
ATOM    389  NH2 ARG A  48      10.540  -4.892 137.778  1.00  0.00      C1   N  
ATOM    390  N   ASN A  49      11.791  -0.395 133.120  1.00  0.00      C1   N  
ATOM    391  CA  ASN A  49      11.599   0.826 134.032  1.00  0.00      C1   C  
ATOM    392  C   ASN A  49      10.360   1.749 133.658  1.00  0.00      C1   C  
ATOM    393  O   ASN A  49      10.158   2.793 134.190  1.00  0.00      C1   O  
ATOM    394  CB  ASN A  49      12.932   1.606 134.113  1.00  0.00      C1   C  
ATOM    395  CG  ASN A  49      13.849   0.831 134.983  1.00  0.00      C1   C  
ATOM    396  ND2 ASN A  49      14.028   1.298 136.180  1.00  0.00      C1   N  
ATOM    397  OD1 ASN A  49      14.291  -0.257 134.669  1.00  0.00      C1   O  
ATOM    398  N   TYR A  50       9.583   1.250 132.736  1.00  0.00      C1   N  
ATOM    399  CA  TYR A  50       8.434   2.007 132.178  1.00  0.00      C1   C  
ATOM    400  C   TYR A  50       7.094   1.846 132.902  1.00  0.00      C1   C  
ATOM    401  O   TYR A  50       6.861   0.896 133.685  1.00  0.00      C1   O  
ATOM    402  CB  TYR A  50       8.358   1.654 130.653  1.00  0.00      C1   C  
ATOM    403  CG  TYR A  50       7.838   2.799 129.784  1.00  0.00      C1   C  
ATOM    404  CD1 TYR A  50       8.683   3.894 129.425  1.00  0.00      C1   C  
ATOM    405  CD2 TYR A  50       6.583   2.655 129.200  1.00  0.00      C1   C  
ATOM    406  CE1 TYR A  50       8.131   4.830 128.602  1.00  0.00      C1   C  
ATOM    407  CE2 TYR A  50       5.991   3.696 128.409  1.00  0.00      C1   C  
ATOM    408  CZ  TYR A  50       6.820   4.754 128.106  1.00  0.00      C1   C  
ATOM    409  OH  TYR A  50       6.429   5.656 127.111  1.00  0.00      C1   O  
ATOM    410  N   ASP A  51       6.193   2.720 132.586  1.00  0.00      C1   N  
ATOM    411  CA  ASP A  51       4.793   2.577 133.050  1.00  0.00      C1   C  
ATOM    412  C   ASP A  51       3.732   2.935 131.935  1.00  0.00      C1   C  
ATOM    413  O   ASP A  51       3.969   3.811 131.125  1.00  0.00      C1   O  
ATOM    414  CB  ASP A  51       4.616   3.444 134.283  1.00  0.00      C1   C  
ATOM    415  CG  ASP A  51       3.198   3.522 134.664  1.00  0.00      C1   C  
ATOM    416  OD1 ASP A  51       2.816   2.772 135.586  1.00  0.00      C1   O  
ATOM    417  OD2 ASP A  51       2.523   4.374 134.063  1.00  0.00      C1   O  
ATOM    418  N   LEU A  52       2.577   2.187 131.902  1.00  0.00      C1   N  
ATOM    419  CA  LEU A  52       1.525   2.331 130.932  1.00  0.00      C1   C  
ATOM    420  C   LEU A  52       0.247   2.769 131.617  1.00  0.00      C1   C  
ATOM    421  O   LEU A  52      -0.803   2.463 131.026  1.00  0.00      C1   O  
ATOM    422  CB  LEU A  52       1.367   0.977 130.212  1.00  0.00      C1   C  
ATOM    423  CG  LEU A  52       2.632   0.590 129.320  1.00  0.00      C1   C  
ATOM    424  CD1 LEU A  52       2.479  -0.799 128.712  1.00  0.00      C1   C  
ATOM    425  CD2 LEU A  52       2.882   1.579 128.142  1.00  0.00      C1   C  
ATOM    426  N   SER A  53       0.298   3.361 132.790  1.00  0.00      C1   N  
ATOM    427  CA  SER A  53      -0.921   3.817 133.535  1.00  0.00      C1   C  
ATOM    428  C   SER A  53      -1.828   4.793 132.865  1.00  0.00      C1   C  
ATOM    429  O   SER A  53      -3.006   4.867 133.184  1.00  0.00      C1   O  
ATOM    430  CB  SER A  53      -0.705   4.090 135.036  1.00  0.00      C1   C  
ATOM    431  OG  SER A  53      -0.282   2.810 135.478  1.00  0.00      C1   O  
ATOM    432  N   PHE A  54      -1.250   5.462 131.897  1.00  0.00      C1   N  
ATOM    433  CA  PHE A  54      -2.120   6.174 130.947  1.00  0.00      C1   C  
ATOM    434  C   PHE A  54      -3.201   5.257 130.238  1.00  0.00      C1   C  
ATOM    435  O   PHE A  54      -4.131   5.796 129.620  1.00  0.00      C1   O  
ATOM    436  CB  PHE A  54      -1.274   6.806 129.895  1.00  0.00      C1   C  
ATOM    437  CG  PHE A  54      -0.693   5.937 128.759  1.00  0.00      C1   C  
ATOM    438  CD1 PHE A  54      -1.505   5.564 127.644  1.00  0.00      C1   C  
ATOM    439  CD2 PHE A  54       0.645   5.459 128.789  1.00  0.00      C1   C  
ATOM    440  CE1 PHE A  54      -0.954   4.873 126.528  1.00  0.00      C1   C  
ATOM    441  CE2 PHE A  54       1.149   4.707 127.742  1.00  0.00      C1   C  
ATOM    442  CZ  PHE A  54       0.389   4.385 126.606  1.00  0.00      C1   C  
ATOM    443  N   LEU A  55      -3.121   3.904 130.254  1.00  0.00      C1   N  
ATOM    444  CA  LEU A  55      -4.102   3.011 129.589  1.00  0.00      C1   C  
ATOM    445  C   LEU A  55      -5.280   2.600 130.538  1.00  0.00      C1   C  
ATOM    446  O   LEU A  55      -6.204   1.830 130.140  1.00  0.00      C1   O  
ATOM    447  CB  LEU A  55      -3.434   1.695 129.052  1.00  0.00      C1   C  
ATOM    448  CG  LEU A  55      -2.283   1.707 128.046  1.00  0.00      C1   C  
ATOM    449  CD1 LEU A  55      -1.506   0.458 127.702  1.00  0.00      C1   C  
ATOM    450  CD2 LEU A  55      -2.877   2.068 126.669  1.00  0.00      C1   C  
ATOM    451  N   LYS A  56      -5.333   3.065 131.766  1.00  0.00      C1   N  
ATOM    452  CA  LYS A  56      -6.415   2.651 132.806  1.00  0.00      C1   C  
ATOM    453  C   LYS A  56      -7.768   3.375 132.548  1.00  0.00      C1   C  
ATOM    454  O   LYS A  56      -8.459   3.850 133.488  1.00  0.00      C1   O  
ATOM    455  CB  LYS A  56      -5.882   2.938 134.178  1.00  0.00      C1   C  
ATOM    456  CG  LYS A  56      -4.694   2.111 134.783  1.00  0.00      C1   C  
ATOM    457  CD  LYS A  56      -4.272   2.472 136.262  1.00  0.00      C1   C  
ATOM    458  CE  LYS A  56      -2.950   1.796 136.683  1.00  0.00      C1   C  
ATOM    459  NZ  LYS A  56      -3.168   0.619 137.595  1.00  0.00      C1   N  
ATOM    460  N   THR A  57      -8.042   3.637 131.276  1.00  0.00      C1   N  
ATOM    461  CA  THR A  57      -8.692   4.880 130.762  1.00  0.00      C1   C  
ATOM    462  C   THR A  57      -9.642   4.494 129.679  1.00  0.00      C1   C  
ATOM    463  O   THR A  57     -10.844   4.558 129.869  1.00  0.00      C1   O  
ATOM    464  CB  THR A  57      -7.696   5.904 130.212  1.00  0.00      C1   C  
ATOM    465  CG2 THR A  57      -6.871   6.568 131.233  1.00  0.00      C1   C  
ATOM    466  OG1 THR A  57      -6.783   5.156 129.495  1.00  0.00      C1   O  
ATOM    467  N   ILE A  58      -9.137   3.733 128.673  1.00  0.00      C1   N  
ATOM    468  CA  ILE A  58      -9.923   3.175 127.616  1.00  0.00      C1   C  
ATOM    469  C   ILE A  58     -10.654   1.920 128.183  1.00  0.00      C1   C  
ATOM    470  O   ILE A  58     -10.152   1.158 128.968  1.00  0.00      C1   O  
ATOM    471  CB  ILE A  58      -9.106   2.695 126.411  1.00  0.00      C1   C  
ATOM    472  CG1 ILE A  58      -7.895   1.651 126.708  1.00  0.00      C1   C  
ATOM    473  CG2 ILE A  58      -8.588   3.888 125.612  1.00  0.00      C1   C  
ATOM    474  CD1 ILE A  58      -7.076   1.148 125.592  1.00  0.00      C1   C  
ATOM    475  N   GLN A  59     -11.953   1.959 127.876  1.00  0.00      C1   N  
ATOM    476  CA  GLN A  59     -13.004   0.895 128.089  1.00  0.00      C1   C  
ATOM    477  C   GLN A  59     -13.308   0.012 126.912  1.00  0.00      C1   C  
ATOM    478  O   GLN A  59     -13.877  -1.069 127.095  1.00  0.00      C1   O  
ATOM    479  CB  GLN A  59     -14.253   1.675 128.726  1.00  0.00      C1   C  
ATOM    480  CG  GLN A  59     -15.527   0.846 128.988  1.00  0.00      C1   C  
ATOM    481  CD  GLN A  59     -16.747   1.660 129.504  1.00  0.00      C1   C  
ATOM    482  NE2 GLN A  59     -17.842   0.987 129.804  1.00  0.00      C1   N  
ATOM    483  OE1 GLN A  59     -16.668   2.859 129.701  1.00  0.00      C1   O  
ATOM    484  N   GLU A  60     -12.802   0.418 125.699  1.00  0.00      C1   N  
ATOM    485  CA  GLU A  60     -13.250  -0.143 124.393  1.00  0.00      C1   C  
ATOM    486  C   GLU A  60     -12.158  -0.025 123.331  1.00  0.00      C1   C  
ATOM    487  O   GLU A  60     -11.492   0.991 123.156  1.00  0.00      C1   O  
ATOM    488  CB  GLU A  60     -14.495   0.604 123.935  1.00  0.00      C1   C  
ATOM    489  CG  GLU A  60     -15.191  -0.128 122.752  1.00  0.00      C1   C  
ATOM    490  CD  GLU A  60     -16.480   0.691 122.350  1.00  0.00      C1   C  
ATOM    491  OE1 GLU A  60     -17.100   1.441 123.161  1.00  0.00      C1   O  
ATOM    492  OE2 GLU A  60     -16.840   0.458 121.150  1.00  0.00      C1   O  
ATOM    493  N   VAL A  61     -11.914  -1.144 122.589  1.00  0.00      C1   N  
ATOM    494  CA  VAL A  61     -11.098  -1.200 121.327  1.00  0.00      C1   C  
ATOM    495  C   VAL A  61     -11.952  -1.762 120.178  1.00  0.00      C1   C  
ATOM    496  O   VAL A  61     -12.674  -2.790 120.371  1.00  0.00      C1   O  
ATOM    497  CB  VAL A  61      -9.813  -2.031 121.535  1.00  0.00      C1   C  
ATOM    498  CG1 VAL A  61      -9.009  -2.283 120.272  1.00  0.00      C1   C  
ATOM    499  CG2 VAL A  61      -8.896  -1.449 122.612  1.00  0.00      C1   C  
ATOM    500  N   ALA A  62     -11.984  -0.994 119.057  1.00  0.00      C1   N  
ATOM    501  CA  ALA A  62     -12.792  -1.352 117.902  1.00  0.00      C1   C  
ATOM    502  C   ALA A  62     -12.180  -2.496 117.073  1.00  0.00      C1   C  
ATOM    503  O   ALA A  62     -12.895  -3.291 116.485  1.00  0.00      C1   O  
ATOM    504  CB  ALA A  62     -12.962  -0.128 117.062  1.00  0.00      C1   C  
ATOM    505  N   GLY A  63     -10.883  -2.700 117.018  1.00  0.00      C1   N  
ATOM    506  CA  GLY A  63     -10.132  -3.756 116.290  1.00  0.00      C1   C  
ATOM    507  C   GLY A  63      -9.604  -4.837 117.256  1.00  0.00      C1   C  
ATOM    508  O   GLY A  63     -10.307  -5.276 118.243  1.00  0.00      C1   O  
ATOM    509  N   TYR A  64      -8.488  -5.411 116.817  1.00  0.00      C1   N  
ATOM    510  CA  TYR A  64      -7.683  -6.356 117.580  1.00  0.00      C1   C  
ATOM    511  C   TYR A  64      -6.754  -5.634 118.574  1.00  0.00      C1   C  
ATOM    512  O   TYR A  64      -6.552  -4.416 118.584  1.00  0.00      C1   O  
ATOM    513  CB  TYR A  64      -6.849  -7.165 116.620  1.00  0.00      C1   C  
ATOM    514  CG  TYR A  64      -5.739  -6.394 115.921  1.00  0.00      C1   C  
ATOM    515  CD1 TYR A  64      -4.504  -6.061 116.609  1.00  0.00      C1   C  
ATOM    516  CD2 TYR A  64      -5.920  -6.156 114.543  1.00  0.00      C1   C  
ATOM    517  CE1 TYR A  64      -3.445  -5.490 115.861  1.00  0.00      C1   C  
ATOM    518  CE2 TYR A  64      -4.857  -5.531 113.823  1.00  0.00      C1   C  
ATOM    519  CZ  TYR A  64      -3.651  -5.205 114.467  1.00  0.00      C1   C  
ATOM    520  OH  TYR A  64      -2.657  -4.683 113.664  1.00  0.00      C1   O  
ATOM    521  N   VAL A  65      -6.168  -6.447 119.493  1.00  0.00      C1   N  
ATOM    522  CA  VAL A  65      -5.087  -6.019 120.488  1.00  0.00      C1   C  
ATOM    523  C   VAL A  65      -3.889  -6.948 120.294  1.00  0.00      C1   C  
ATOM    524  O   VAL A  65      -3.986  -8.198 120.403  1.00  0.00      C1   O  
ATOM    525  CB  VAL A  65      -5.652  -6.003 121.967  1.00  0.00      C1   C  
ATOM    526  CG1 VAL A  65      -4.423  -5.708 122.889  1.00  0.00      C1   C  
ATOM    527  CG2 VAL A  65      -6.719  -4.935 122.296  1.00  0.00      C1   C  
ATOM    528  N   LEU A  66      -2.732  -6.439 120.069  1.00  0.00      C1   N  
ATOM    529  CA  LEU A  66      -1.416  -7.088 119.889  1.00  0.00      C1   C  
ATOM    530  C   LEU A  66      -0.348  -6.611 120.997  1.00  0.00      C1   C  
ATOM    531  O   LEU A  66      -0.098  -5.427 121.143  1.00  0.00      C1   O  
ATOM    532  CB  LEU A  66      -0.854  -6.815 118.397  1.00  0.00      C1   C  
ATOM    533  CG  LEU A  66       0.595  -7.252 118.194  1.00  0.00      C1   C  
ATOM    534  CD1 LEU A  66       0.710  -8.789 118.426  1.00  0.00      C1   C  
ATOM    535  CD2 LEU A  66       1.146  -6.895 116.831  1.00  0.00      C1   C  
ATOM    536  N   ILE A  67       0.215  -7.614 121.679  1.00  0.00      C1   N  
ATOM    537  CA  ILE A  67       1.137  -7.361 122.782  1.00  0.00      C1   C  
ATOM    538  C   ILE A  67       2.402  -8.174 122.532  1.00  0.00      C1   C  
ATOM    539  O   ILE A  67       2.468  -9.411 122.718  1.00  0.00      C1   O  
ATOM    540  CB  ILE A  67       0.492  -7.761 124.119  1.00  0.00      C1   C  
ATOM    541  CG1 ILE A  67      -0.619  -6.661 124.352  1.00  0.00      C1   C  
ATOM    542  CG2 ILE A  67       1.435  -7.879 125.387  1.00  0.00      C1   C  
ATOM    543  CD1 ILE A  67      -1.495  -7.059 125.573  1.00  0.00      C1   C  
ATOM    544  N   ALA A  68       3.416  -7.523 122.087  1.00  0.00      C1   N  
ATOM    545  CA  ALA A  68       4.646  -8.100 121.578  1.00  0.00      C1   C  
ATOM    546  C   ALA A  68       5.922  -7.596 122.180  1.00  0.00      C1   C  
ATOM    547  O   ALA A  68       6.177  -6.414 122.381  1.00  0.00      C1   O  
ATOM    548  CB  ALA A  68       4.553  -7.979 120.078  1.00  0.00      C1   C  
ATOM    549  N   LEU A  69       6.904  -8.460 122.335  1.00  0.00      C1   N  
ATOM    550  CA  LEU A  69       8.266  -8.180 122.848  1.00  0.00      C1   C  
ATOM    551  C   LEU A  69       8.460  -7.246 124.201  1.00  0.00      C1   C  
ATOM    552  O   LEU A  69       9.581  -6.920 124.531  1.00  0.00      C1   O  
ATOM    553  CB  LEU A  69       9.164  -7.601 121.714  1.00  0.00      C1   C  
ATOM    554  CG  LEU A  69       8.932  -8.006 120.194  1.00  0.00      C1   C  
ATOM    555  CD1 LEU A  69       9.852  -7.276 119.264  1.00  0.00      C1   C  
ATOM    556  CD2 LEU A  69       9.094  -9.509 119.918  1.00  0.00      C1   C  
ATOM    557  N   ASN A  70       7.441  -7.126 125.003  1.00  0.00      C1   N  
ATOM    558  CA  ASN A  70       7.381  -6.317 126.245  1.00  0.00      C1   C  
ATOM    559  C   ASN A  70       8.090  -6.853 127.434  1.00  0.00      C1   C  
ATOM    560  O   ASN A  70       7.584  -7.828 127.966  1.00  0.00      C1   O  
ATOM    561  CB  ASN A  70       5.872  -5.996 126.496  1.00  0.00      C1   C  
ATOM    562  CG  ASN A  70       5.206  -5.358 125.307  1.00  0.00      C1   C  
ATOM    563  ND2 ASN A  70       4.286  -5.992 124.749  1.00  0.00      C1   N  
ATOM    564  OD1 ASN A  70       5.639  -4.360 124.769  1.00  0.00      C1   O  
ATOM    565  N   THR A  71       9.096  -6.170 127.923  1.00  0.00      C1   N  
ATOM    566  CA  THR A  71       9.832  -6.471 129.222  1.00  0.00      C1   C  
ATOM    567  C   THR A  71       9.381  -5.637 130.440  1.00  0.00      C1   C  
ATOM    568  O   THR A  71       9.830  -5.934 131.533  1.00  0.00      C1   O  
ATOM    569  CB  THR A  71      11.410  -6.245 129.179  1.00  0.00      C1   C  
ATOM    570  CG2 THR A  71      11.940  -7.401 128.310  1.00  0.00      C1   C  
ATOM    571  OG1 THR A  71      11.736  -5.083 128.442  1.00  0.00      C1   O  
ATOM    572  N   VAL A  72       8.448  -4.659 130.229  1.00  0.00      C1   N  
ATOM    573  CA  VAL A  72       7.651  -4.009 131.306  1.00  0.00      C1   C  
ATOM    574  C   VAL A  72       6.975  -5.058 132.263  1.00  0.00      C1   C  
ATOM    575  O   VAL A  72       6.629  -6.092 131.679  1.00  0.00      C1   O  
ATOM    576  CB  VAL A  72       6.596  -3.136 130.579  1.00  0.00      C1   C  
ATOM    577  CG1 VAL A  72       5.359  -3.917 129.978  1.00  0.00      C1   C  
ATOM    578  CG2 VAL A  72       5.930  -2.048 131.420  1.00  0.00      C1   C  
ATOM    579  N   GLU A  73       6.752  -4.708 133.545  1.00  0.00      C1   N  
ATOM    580  CA  GLU A  73       6.160  -5.727 134.459  1.00  0.00      C1   C  
ATOM    581  C   GLU A  73       4.667  -5.961 134.140  1.00  0.00      C1   C  
ATOM    582  O   GLU A  73       4.193  -7.057 134.260  1.00  0.00      C1   O  
ATOM    583  CB  GLU A  73       6.419  -5.253 135.889  1.00  0.00      C1   C  
ATOM    584  CG  GLU A  73       5.638  -6.170 136.956  1.00  0.00      C1   C  
ATOM    585  CD  GLU A  73       6.111  -5.910 138.377  1.00  0.00      C1   C  
ATOM    586  OE1 GLU A  73       7.088  -6.482 138.891  1.00  0.00      C1   O  
ATOM    587  OE2 GLU A  73       5.553  -5.065 139.083  1.00  0.00      C1   O  
ATOM    588  N   ARG A  74       3.916  -4.827 133.863  1.00  0.00      C1   N  
ATOM    589  CA  ARG A  74       2.432  -4.797 133.893  1.00  0.00      C1   C  
ATOM    590  C   ARG A  74       1.923  -3.975 132.674  1.00  0.00      C1   C  
ATOM    591  O   ARG A  74       2.194  -2.771 132.599  1.00  0.00      C1   O  
ATOM    592  CB  ARG A  74       1.944  -4.284 135.290  1.00  0.00      C1   C  
ATOM    593  CG  ARG A  74       0.411  -4.204 135.204  1.00  0.00      C1   C  
ATOM    594  CD  ARG A  74      -0.278  -3.601 136.460  1.00  0.00      C1   C  
ATOM    595  NE  ARG A  74      -0.152  -4.512 137.637  1.00  0.00      C1   N  
ATOM    596  CZ  ARG A  74      -0.851  -4.555 138.755  1.00  0.00      C1   C  
ATOM    597  NH1 ARG A  74      -1.907  -3.855 138.892  1.00  0.00      C1   N  
ATOM    598  NH2 ARG A  74      -0.570  -5.337 139.717  1.00  0.00      C1   N  
ATOM    599  N   ILE A  75       1.035  -4.583 131.773  1.00  0.00      C1   N  
ATOM    600  CA  ILE A  75       0.215  -3.711 130.855  1.00  0.00      C1   C  
ATOM    601  C   ILE A  75      -1.213  -3.514 131.551  1.00  0.00      C1   C  
ATOM    602  O   ILE A  75      -2.072  -4.451 131.610  1.00  0.00      C1   O  
ATOM    603  CB  ILE A  75       0.200  -4.349 129.415  1.00  0.00      C1   C  
ATOM    604  CG1 ILE A  75       1.581  -4.475 128.892  1.00  0.00      C1   C  
ATOM    605  CG2 ILE A  75      -0.624  -3.479 128.456  1.00  0.00      C1   C  
ATOM    606  CD1 ILE A  75       1.780  -5.066 127.490  1.00  0.00      C1   C  
ATOM    607  N   PRO A  76      -1.546  -2.291 132.111  1.00  0.00      C1   N  
ATOM    608  CA  PRO A  76      -2.706  -2.152 132.998  1.00  0.00      C1   C  
ATOM    609  C   PRO A  76      -4.048  -1.921 132.235  1.00  0.00      C1   C  
ATOM    610  O   PRO A  76      -4.662  -0.830 132.432  1.00  0.00      C1   O  
ATOM    611  CB  PRO A  76      -2.230  -1.030 133.969  1.00  0.00      C1   C  
ATOM    612  CG  PRO A  76      -1.472  -0.101 132.950  1.00  0.00      C1   C  
ATOM    613  CD  PRO A  76      -0.753  -1.100 132.015  1.00  0.00      C1   C  
ATOM    614  N   LEU A  77      -4.561  -2.859 131.419  1.00  0.00      C1   N  
ATOM    615  CA  LEU A  77      -5.877  -2.827 130.803  1.00  0.00      C1   C  
ATOM    616  C   LEU A  77      -7.024  -3.217 131.737  1.00  0.00      C1   C  
ATOM    617  O   LEU A  77      -7.850  -4.075 131.444  1.00  0.00      C1   O  
ATOM    618  CB  LEU A  77      -5.874  -3.710 129.504  1.00  0.00      C1   C  
ATOM    619  CG  LEU A  77      -4.842  -3.207 128.472  1.00  0.00      C1   C  
ATOM    620  CD1 LEU A  77      -4.753  -4.055 127.185  1.00  0.00      C1   C  
ATOM    621  CD2 LEU A  77      -5.130  -1.747 128.019  1.00  0.00      C1   C  
ATOM    622  N   GLU A  78      -6.946  -2.561 132.879  1.00  0.00      C1   N  
ATOM    623  CA  GLU A  78      -7.728  -2.949 134.057  1.00  0.00      C1   C  
ATOM    624  C   GLU A  78      -9.146  -2.533 133.868  1.00  0.00      C1   C  
ATOM    625  O   GLU A  78     -10.080  -2.878 134.622  1.00  0.00      C1   O  
ATOM    626  CB  GLU A  78      -7.116  -2.255 135.295  1.00  0.00      C1   C  
ATOM    627  CG  GLU A  78      -5.711  -2.970 135.626  1.00  0.00      C1   C  
ATOM    628  CD  GLU A  78      -4.801  -2.108 136.509  1.00  0.00      C1   C  
ATOM    629  OE1 GLU A  78      -5.279  -1.114 137.110  1.00  0.00      C1   O  
ATOM    630  OE2 GLU A  78      -3.670  -2.428 136.780  1.00  0.00      C1   O  
ATOM    631  N   ASN A  79      -9.401  -1.774 132.804  1.00  0.00      C1   N  
ATOM    632  CA  ASN A  79     -10.634  -0.947 132.520  1.00  0.00      C1   C  
ATOM    633  C   ASN A  79     -11.348  -1.293 131.210  1.00  0.00      C1   C  
ATOM    634  O   ASN A  79     -12.540  -1.145 131.098  1.00  0.00      C1   O  
ATOM    635  CB  ASN A  79     -10.155   0.524 132.627  1.00  0.00      C1   C  
ATOM    636  CG  ASN A  79      -9.806   0.985 134.022  1.00  0.00      C1   C  
ATOM    637  ND2 ASN A  79     -10.845   1.099 134.772  1.00  0.00      C1   N  
ATOM    638  OD1 ASN A  79      -8.660   1.153 134.512  1.00  0.00      C1   O  
ATOM    639  N   LEU A  80     -10.639  -1.896 130.219  1.00  0.00      C1   N  
ATOM    640  CA  LEU A  80     -11.141  -2.455 128.937  1.00  0.00      C1   C  
ATOM    641  C   LEU A  80     -12.186  -3.571 129.251  1.00  0.00      C1   C  
ATOM    642  O   LEU A  80     -11.941  -4.770 129.591  1.00  0.00      C1   O  
ATOM    643  CB  LEU A  80     -10.013  -3.123 128.142  1.00  0.00      C1   C  
ATOM    644  CG  LEU A  80     -10.388  -3.620 126.800  1.00  0.00      C1   C  
ATOM    645  CD1 LEU A  80     -10.708  -2.447 125.854  1.00  0.00      C1   C  
ATOM    646  CD2 LEU A  80      -9.168  -4.244 126.109  1.00  0.00      C1   C  
ATOM    647  N   GLN A  81     -13.413  -3.258 128.865  1.00  0.00      C1   N  
ATOM    648  CA  GLN A  81     -14.579  -4.165 128.919  1.00  0.00      C1   C  
ATOM    649  C   GLN A  81     -14.952  -4.880 127.609  1.00  0.00      C1   C  
ATOM    650  O   GLN A  81     -15.573  -5.934 127.651  1.00  0.00      C1   O  
ATOM    651  CB  GLN A  81     -15.779  -3.358 129.378  1.00  0.00      C1   C  
ATOM    652  CG  GLN A  81     -15.730  -2.908 130.858  1.00  0.00      C1   C  
ATOM    653  CD  GLN A  81     -16.927  -1.990 131.175  1.00  0.00      C1   C  
ATOM    654  NE2 GLN A  81     -16.951  -1.232 132.265  1.00  0.00      C1   N  
ATOM    655  OE1 GLN A  81     -17.931  -1.849 130.380  1.00  0.00      C1   O  
ATOM    656  N   ILE A  82     -14.390  -4.428 126.476  1.00  0.00      C1   N  
ATOM    657  CA  ILE A  82     -14.983  -4.716 125.150  1.00  0.00      C1   C  
ATOM    658  C   ILE A  82     -13.790  -4.817 124.201  1.00  0.00      C1   C  
ATOM    659  O   ILE A  82     -13.006  -3.869 124.126  1.00  0.00      C1   O  
ATOM    660  CB  ILE A  82     -15.988  -3.608 124.796  1.00  0.00      C1   C  
ATOM    661  CG1 ILE A  82     -17.070  -3.176 125.742  1.00  0.00      C1   C  
ATOM    662  CG2 ILE A  82     -16.565  -3.895 123.369  1.00  0.00      C1   C  
ATOM    663  CD1 ILE A  82     -18.157  -4.271 126.157  1.00  0.00      C1   C  
ATOM    664  N   ILE A  83     -13.638  -5.894 123.386  1.00  0.00      C1   N  
ATOM    665  CA  ILE A  83     -12.697  -6.016 122.160  1.00  0.00      C1   C  
ATOM    666  C   ILE A  83     -13.728  -6.242 121.010  1.00  0.00      C1   C  
ATOM    667  O   ILE A  83     -14.161  -7.406 120.893  1.00  0.00      C1   O  
ATOM    668  CB  ILE A  83     -11.589  -7.160 122.391  1.00  0.00      C1   C  
ATOM    669  CG1 ILE A  83     -10.459  -6.636 123.283  1.00  0.00      C1   C  
ATOM    670  CG2 ILE A  83     -11.026  -7.618 121.010  1.00  0.00      C1   C  
ATOM    671  CD1 ILE A  83      -9.400  -7.698 123.568  1.00  0.00      C1   C  
ATOM    672  N   ARG A  84     -14.045  -5.248 120.154  1.00  0.00      C1   N  
ATOM    673  CA  ARG A  84     -15.023  -5.395 119.084  1.00  0.00      C1   C  
ATOM    674  C   ARG A  84     -14.500  -6.089 117.805  1.00  0.00      C1   C  
ATOM    675  O   ARG A  84     -15.380  -6.516 117.077  1.00  0.00      C1   O  
ATOM    676  CB  ARG A  84     -15.488  -4.028 118.631  1.00  0.00      C1   C  
ATOM    677  CG  ARG A  84     -16.749  -3.580 119.475  1.00  0.00      C1   C  
ATOM    678  CD  ARG A  84     -16.879  -2.072 119.368  1.00  0.00      C1   C  
ATOM    679  NE  ARG A  84     -16.690  -1.509 118.028  1.00  0.00      C1   N  
ATOM    680  CZ  ARG A  84     -16.357  -0.302 117.595  1.00  0.00      C1   C  
ATOM    681  NH1 ARG A  84     -16.278   0.706 118.447  1.00  0.00      C1   N  
ATOM    682  NH2 ARG A  84     -16.172  -0.041 116.346  1.00  0.00      C1   N  
ATOM    683  N   GLY A  85     -13.189  -6.254 117.573  1.00  0.00      C1   N  
ATOM    684  CA  GLY A  85     -12.764  -7.267 116.670  1.00  0.00      C1   C  
ATOM    685  C   GLY A  85     -13.134  -6.877 115.172  1.00  0.00      C1   C  
ATOM    686  O   GLY A  85     -13.328  -7.816 114.356  1.00  0.00      C1   O  
ATOM    687  N   ASN A  86     -13.300  -5.615 114.824  1.00  0.00      C1   N  
ATOM    688  CA  ASN A  86     -13.736  -5.229 113.489  1.00  0.00      C1   C  
ATOM    689  C   ASN A  86     -12.623  -5.477 112.431  1.00  0.00      C1   C  
ATOM    690  O   ASN A  86     -12.814  -5.191 111.269  1.00  0.00      C1   O  
ATOM    691  CB  ASN A  86     -14.237  -3.748 113.560  1.00  0.00      C1   C  
ATOM    692  CG  ASN A  86     -15.370  -3.395 114.523  1.00  0.00      C1   C  
ATOM    693  ND2 ASN A  86     -16.342  -4.272 114.579  1.00  0.00      C1   N  
ATOM    694  OD1 ASN A  86     -15.467  -2.412 115.189  1.00  0.00      C1   O  
ATOM    695  N   MET A  87     -11.413  -5.854 112.873  1.00  0.00      C1   N  
ATOM    696  CA  MET A  87     -10.255  -6.141 112.021  1.00  0.00      C1   C  
ATOM    697  C   MET A  87      -9.257  -6.900 112.877  1.00  0.00      C1   C  
ATOM    698  O   MET A  87      -9.269  -6.731 114.105  1.00  0.00      C1   O  
ATOM    699  CB  MET A  87      -9.676  -4.722 111.636  1.00  0.00      C1   C  
ATOM    700  CG  MET A  87      -8.341  -4.625 110.983  1.00  0.00      C1   C  
ATOM    701  SD  MET A  87      -7.971  -5.670 109.616  1.00  0.00      C1   S  
ATOM    702  CE  MET A  87      -6.166  -5.528 109.723  1.00  0.00      C1   C  
ATOM    703  N   TYR A  88      -8.434  -7.746 112.211  1.00  0.00      C1   N  
ATOM    704  CA  TYR A  88      -7.824  -8.922 112.804  1.00  0.00      C1   C  
ATOM    705  C   TYR A  88      -6.256  -8.876 112.711  1.00  0.00      C1   C  
ATOM    706  O   TYR A  88      -5.686  -8.527 111.672  1.00  0.00      C1   O  
ATOM    707  CB  TYR A  88      -8.420 -10.210 112.114  1.00  0.00      C1   C  
ATOM    708  CG  TYR A  88      -9.902 -10.410 112.343  1.00  0.00      C1   C  
ATOM    709  CD1 TYR A  88     -10.448 -10.413 113.635  1.00  0.00      C1   C  
ATOM    710  CD2 TYR A  88     -10.733 -10.502 111.219  1.00  0.00      C1   C  
ATOM    711  CE1 TYR A  88     -11.852 -10.703 113.827  1.00  0.00      C1   C  
ATOM    712  CE2 TYR A  88     -12.026 -10.994 111.358  1.00  0.00      C1   C  
ATOM    713  CZ  TYR A  88     -12.615 -11.041 112.645  1.00  0.00      C1   C  
ATOM    714  OH  TYR A  88     -13.900 -11.341 112.707  1.00  0.00      C1   O  
ATOM    715  N   TYR A  89      -5.591  -9.538 113.647  1.00  0.00      C1   N  
ATOM    716  CA  TYR A  89      -4.259 -10.192 113.463  1.00  0.00      C1   C  
ATOM    717  C   TYR A  89      -4.439 -11.689 113.019  1.00  0.00      C1   C  
ATOM    718  O   TYR A  89      -5.357 -12.350 113.419  1.00  0.00      C1   O  
ATOM    719  CB  TYR A  89      -3.401 -10.070 114.776  1.00  0.00      C1   C  
ATOM    720  CG  TYR A  89      -1.941  -9.815 114.516  1.00  0.00      C1   C  
ATOM    721  CD1 TYR A  89      -1.521  -8.667 113.765  1.00  0.00      C1   C  
ATOM    722  CD2 TYR A  89      -0.984 -10.650 115.140  1.00  0.00      C1   C  
ATOM    723  CE1 TYR A  89      -0.180  -8.476 113.644  1.00  0.00      C1   C  
ATOM    724  CE2 TYR A  89       0.360 -10.516 114.872  1.00  0.00      C1   C  
ATOM    725  CZ  TYR A  89       0.792  -9.411 114.107  1.00  0.00      C1   C  
ATOM    726  OH  TYR A  89       2.131  -9.215 113.850  1.00  0.00      C1   O  
ATOM    727  N   GLU A  90      -3.498 -12.224 112.263  1.00  0.00      C1   N  
ATOM    728  CA  GLU A  90      -3.501 -13.570 111.782  1.00  0.00      C1   C  
ATOM    729  C   GLU A  90      -4.852 -13.975 111.156  1.00  0.00      C1   C  
ATOM    730  O   GLU A  90      -5.322 -15.115 111.269  1.00  0.00      C1   O  
ATOM    731  CB  GLU A  90      -2.926 -14.561 112.765  1.00  0.00      C1   C  
ATOM    732  CG  GLU A  90      -1.458 -14.246 113.039  1.00  0.00      C1   C  
ATOM    733  CD  GLU A  90      -0.852 -15.467 113.671  1.00  0.00      C1   C  
ATOM    734  OE1 GLU A  90      -0.100 -16.205 112.963  1.00  0.00      C1   O  
ATOM    735  OE2 GLU A  90      -0.786 -15.566 114.912  1.00  0.00      C1   O  
ATOM    736  N   ASN A  91      -5.457 -12.988 110.461  1.00  0.00      C1   N  
ATOM    737  CA  ASN A  91      -6.795 -13.031 109.729  1.00  0.00      C1   C  
ATOM    738  C   ASN A  91      -7.931 -13.654 110.610  1.00  0.00      C1   C  
ATOM    739  O   ASN A  91      -9.064 -13.708 110.134  1.00  0.00      C1   O  
ATOM    740  CB  ASN A  91      -6.644 -13.618 108.290  1.00  0.00      C1   C  
ATOM    741  CG  ASN A  91      -5.725 -12.898 107.380  1.00  0.00      C1   C  
ATOM    742  ND2 ASN A  91      -4.913 -13.577 106.592  1.00  0.00      C1   N  
ATOM    743  OD1 ASN A  91      -5.814 -11.708 107.168  1.00  0.00      C1   O  
ATOM    744  N   SER A  92      -7.756 -13.970 111.905  1.00  0.00      C1   N  
ATOM    745  CA  SER A  92      -8.784 -14.648 112.635  1.00  0.00      C1   C  
ATOM    746  C   SER A  92      -8.829 -14.178 114.158  1.00  0.00      C1   C  
ATOM    747  O   SER A  92      -9.665 -14.723 114.855  1.00  0.00      C1   O  
ATOM    748  CB  SER A  92      -8.559 -16.162 112.725  1.00  0.00      C1   C  
ATOM    749  OG  SER A  92      -8.536 -16.732 111.444  1.00  0.00      C1   O  
ATOM    750  N   TYR A  93      -7.838 -13.426 114.582  1.00  0.00      C1   N  
ATOM    751  CA  TYR A  93      -7.541 -13.098 115.991  1.00  0.00      C1   C  
ATOM    752  C   TYR A  93      -7.717 -11.634 116.348  1.00  0.00      C1   C  
ATOM    753  O   TYR A  93      -7.345 -10.741 115.607  1.00  0.00      C1   O  
ATOM    754  CB  TYR A  93      -6.118 -13.661 116.340  1.00  0.00      C1   C  
ATOM    755  CG  TYR A  93      -5.938 -15.208 116.315  1.00  0.00      C1   C  
ATOM    756  CD1 TYR A  93      -6.029 -15.936 117.574  1.00  0.00      C1   C  
ATOM    757  CD2 TYR A  93      -5.824 -15.856 115.112  1.00  0.00      C1   C  
ATOM    758  CE1 TYR A  93      -5.998 -17.335 117.518  1.00  0.00      C1   C  
ATOM    759  CE2 TYR A  93      -5.811 -17.252 115.065  1.00  0.00      C1   C  
ATOM    760  CZ  TYR A  93      -5.816 -18.006 116.240  1.00  0.00      C1   C  
ATOM    761  OH  TYR A  93      -5.858 -19.383 116.135  1.00  0.00      C1   O  
ATOM    762  N   ALA A  94      -8.396 -11.402 117.499  1.00  0.00      C1   N  
ATOM    763  CA  ALA A  94      -8.689 -10.095 118.013  1.00  0.00      C1   C  
ATOM    764  C   ALA A  94      -7.915  -9.834 119.319  1.00  0.00      C1   C  
ATOM    765  O   ALA A  94      -7.913  -8.691 119.688  1.00  0.00      C1   O  
ATOM    766  CB  ALA A  94     -10.122  -9.674 117.979  1.00  0.00      C1   C  
ATOM    767  N   LEU A  95      -7.141 -10.810 119.888  1.00  0.00      C1   N  
ATOM    768  CA  LEU A  95      -6.216 -10.760 121.025  1.00  0.00      C1   C  
ATOM    769  C   LEU A  95      -5.043 -11.649 120.686  1.00  0.00      C1   C  
ATOM    770  O   LEU A  95      -5.237 -12.883 120.648  1.00  0.00      C1   O  
ATOM    771  CB  LEU A  95      -6.834 -11.020 122.393  1.00  0.00      C1   C  
ATOM    772  CG  LEU A  95      -5.719 -11.132 123.545  1.00  0.00      C1   C  
ATOM    773  CD1 LEU A  95      -4.972  -9.748 123.704  1.00  0.00      C1   C  
ATOM    774  CD2 LEU A  95      -6.384 -11.402 124.865  1.00  0.00      C1   C  
ATOM    775  N   ALA A  96      -3.845 -11.119 120.582  1.00  0.00      C1   N  
ATOM    776  CA  ALA A  96      -2.516 -11.771 120.373  1.00  0.00      C1   C  
ATOM    777  C   ALA A  96      -1.457 -11.240 121.344  1.00  0.00      C1   C  
ATOM    778  O   ALA A  96      -1.357 -10.050 121.576  1.00  0.00      C1   O  
ATOM    779  CB  ALA A  96      -2.202 -11.462 118.920  1.00  0.00      C1   C  
ATOM    780  N   VAL A  97      -0.681 -12.175 121.956  1.00  0.00      C1   N  
ATOM    781  CA  VAL A  97       0.368 -11.963 123.034  1.00  0.00      C1   C  
ATOM    782  C   VAL A  97       1.595 -12.859 122.755  1.00  0.00      C1   C  
ATOM    783  O   VAL A  97       1.565 -14.077 122.784  1.00  0.00      C1   O  
ATOM    784  CB  VAL A  97      -0.157 -12.205 124.474  1.00  0.00      C1   C  
ATOM    785  CG1 VAL A  97       0.960 -11.885 125.536  1.00  0.00      C1   C  
ATOM    786  CG2 VAL A  97      -1.482 -11.461 124.922  1.00  0.00      C1   C  
ATOM    787  N   LEU A  98       2.741 -12.197 122.405  1.00  0.00      C1   N  
ATOM    788  CA  LEU A  98       3.767 -12.812 121.567  1.00  0.00      C1   C  
ATOM    789  C   LEU A  98       5.191 -12.405 122.029  1.00  0.00      C1   C  
ATOM    790  O   LEU A  98       5.598 -11.251 122.016  1.00  0.00      C1   O  
ATOM    791  CB  LEU A  98       3.490 -12.405 120.082  1.00  0.00      C1   C  
ATOM    792  CG  LEU A  98       2.193 -12.743 119.302  1.00  0.00      C1   C  
ATOM    793  CD1 LEU A  98       2.148 -12.157 117.903  1.00  0.00      C1   C  
ATOM    794  CD2 LEU A  98       2.000 -14.192 119.302  1.00  0.00      C1   C  
ATOM    795  N   SER A  99       5.965 -13.412 122.436  1.00  0.00      C1   N  
ATOM    796  CA  SER A  99       7.388 -13.357 122.818  1.00  0.00      C1   C  
ATOM    797  C   SER A  99       7.784 -12.168 123.676  1.00  0.00      C1   C  
ATOM    798  O   SER A  99       8.770 -11.490 123.468  1.00  0.00      C1   O  
ATOM    799  CB  SER A  99       8.342 -13.573 121.616  1.00  0.00      C1   C  
ATOM    800  OG  SER A  99       8.211 -14.829 120.970  1.00  0.00      C1   O  
ATOM    801  N   ASN A 100       7.070 -11.966 124.815  1.00  0.00      C1   N  
ATOM    802  CA  ASN A 100       7.244 -10.905 125.802  1.00  0.00      C1   C  
ATOM    803  C   ASN A 100       8.252 -11.240 126.908  1.00  0.00      C1   C  
ATOM    804  O   ASN A 100       7.929 -11.186 128.093  1.00  0.00      C1   O  
ATOM    805  CB  ASN A 100       5.928 -10.394 126.307  1.00  0.00      C1   C  
ATOM    806  CG  ASN A 100       4.947  -9.903 125.252  1.00  0.00      C1   C  
ATOM    807  ND2 ASN A 100       3.930 -10.642 124.948  1.00  0.00      C1   N  
ATOM    808  OD1 ASN A 100       5.088  -8.727 124.868  1.00  0.00      C1   O  
ATOM    809  N   TYR A 101       9.472 -11.634 126.438  1.00  0.00      C1   N  
ATOM    810  CA  TYR A 101      10.727 -11.874 127.160  1.00  0.00      C1   C  
ATOM    811  C   TYR A 101      11.921 -11.345 126.362  1.00  0.00      C1   C  
ATOM    812  O   TYR A 101      11.787 -11.018 125.212  1.00  0.00      C1   O  
ATOM    813  CB  TYR A 101      10.968 -13.327 127.520  1.00  0.00      C1   C  
ATOM    814  CG  TYR A 101      11.143 -14.350 126.386  1.00  0.00      C1   C  
ATOM    815  CD1 TYR A 101      12.155 -15.357 126.480  1.00  0.00      C1   C  
ATOM    816  CD2 TYR A 101      10.437 -14.343 125.173  1.00  0.00      C1   C  
ATOM    817  CE1 TYR A 101      12.383 -16.340 125.516  1.00  0.00      C1   C  
ATOM    818  CE2 TYR A 101      10.615 -15.311 124.168  1.00  0.00      C1   C  
ATOM    819  CZ  TYR A 101      11.619 -16.354 124.375  1.00  0.00      C1   C  
ATOM    820  OH  TYR A 101      11.773 -17.365 123.448  1.00  0.00      C1   O  
ATOM    821  N   ASP A 102      13.093 -11.193 126.996  1.00  0.00      C1   N  
ATOM    822  CA  ASP A 102      14.434 -10.894 126.448  1.00  0.00      C1   C  
ATOM    823  C   ASP A 102      15.291 -12.186 126.355  1.00  0.00      C1   C  
ATOM    824  O   ASP A 102      16.414 -12.091 125.817  1.00  0.00      C1   O  
ATOM    825  CB  ASP A 102      15.034  -9.819 127.248  1.00  0.00      C1   C  
ATOM    826  CG  ASP A 102      15.388 -10.177 128.674  1.00  0.00      C1   C  
ATOM    827  OD1 ASP A 102      15.733  -9.310 129.528  1.00  0.00      C1   O  
ATOM    828  OD2 ASP A 102      15.377 -11.382 129.034  1.00  0.00      C1   O  
ATOM    829  N   ALA A 103      14.783 -13.377 126.636  1.00  0.00      C1   N  
ATOM    830  CA  ALA A 103      15.540 -14.604 126.628  1.00  0.00      C1   C  
ATOM    831  C   ALA A 103      16.933 -14.519 127.319  1.00  0.00      C1   C  
ATOM    832  O   ALA A 103      17.857 -15.215 126.902  1.00  0.00      C1   O  
ATOM    833  CB  ALA A 103      15.628 -15.177 125.219  1.00  0.00      C1   C  
ATOM    834  N   ASN A 104      17.013 -13.688 128.409  1.00  0.00      C1   N  
ATOM    835  CA  ASN A 104      18.142 -13.722 129.361  1.00  0.00      C1   C  
ATOM    836  C   ASN A 104      17.685 -13.671 130.833  1.00  0.00      C1   C  
ATOM    837  O   ASN A 104      18.054 -14.583 131.587  1.00  0.00      C1   O  
ATOM    838  CB  ASN A 104      19.242 -12.749 128.884  1.00  0.00      C1   C  
ATOM    839  CG  ASN A 104      20.412 -12.681 129.835  1.00  0.00      C1   C  
ATOM    840  ND2 ASN A 104      21.063 -13.794 130.160  1.00  0.00      C1   N  
ATOM    841  OD1 ASN A 104      20.716 -11.626 130.359  1.00  0.00      C1   O  
ATOM    842  N   LYS A 105      16.843 -12.693 131.259  1.00  0.00      C1   N  
ATOM    843  CA  LYS A 105      16.403 -12.411 132.595  1.00  0.00      C1   C  
ATOM    844  C   LYS A 105      15.061 -11.882 132.738  1.00  0.00      C1   C  
ATOM    845  O   LYS A 105      14.359 -12.052 133.749  1.00  0.00      C1   O  
ATOM    846  CB  LYS A 105      17.567 -11.610 133.195  1.00  0.00      C1   C  
ATOM    847  CG  LYS A 105      17.823 -10.256 132.448  1.00  0.00      C1   C  
ATOM    848  CD  LYS A 105      18.811  -9.419 133.306  1.00  0.00      C1   C  
ATOM    849  CE  LYS A 105      19.401  -8.234 132.550  1.00  0.00      C1   C  
ATOM    850  NZ  LYS A 105      20.231  -8.602 131.345  1.00  0.00      C1   N  
ATOM    851  N   THR A 106      14.548 -11.221 131.722  1.00  0.00      C1   N  
ATOM    852  CA  THR A 106      13.301 -10.393 131.940  1.00  0.00      C1   C  
ATOM    853  C   THR A 106      12.200 -10.755 131.007  1.00  0.00      C1   C  
ATOM    854  O   THR A 106      12.360 -11.312 129.865  1.00  0.00      C1   O  
ATOM    855  CB  THR A 106      13.510  -8.872 131.579  1.00  0.00      C1   C  
ATOM    856  CG2 THR A 106      12.494  -7.940 132.326  1.00  0.00      C1   C  
ATOM    857  OG1 THR A 106      14.770  -8.434 132.030  1.00  0.00      C1   O  
ATOM    858  N   GLY A 107      10.979 -10.408 131.345  1.00  0.00      C1   N  
ATOM    859  CA  GLY A 107       9.737 -10.491 130.559  1.00  0.00      C1   C  
ATOM    860  C   GLY A 107       8.538  -9.699 131.149  1.00  0.00      C1   C  
ATOM    861  O   GLY A 107       8.712  -9.035 132.138  1.00  0.00      C1   O  
ATOM    862  N   LEU A 108       7.361  -9.889 130.588  1.00  0.00      C1   N  
ATOM    863  CA  LEU A 108       6.078  -9.482 130.969  1.00  0.00      C1   C  
ATOM    864  C   LEU A 108       5.519 -10.264 132.173  1.00  0.00      C1   C  
ATOM    865  O   LEU A 108       5.264 -11.485 131.967  1.00  0.00      C1   O  
ATOM    866  CB  LEU A 108       5.201  -9.337 129.734  1.00  0.00      C1   C  
ATOM    867  CG  LEU A 108       3.753  -8.766 130.047  1.00  0.00      C1   C  
ATOM    868  CD1 LEU A 108       3.759  -7.441 130.770  1.00  0.00      C1   C  
ATOM    869  CD2 LEU A 108       2.938  -8.746 128.776  1.00  0.00      C1   C  
ATOM    870  N   LYS A 109       5.364  -9.778 133.416  1.00  0.00      C1   N  
ATOM    871  CA  LYS A 109       4.806 -10.505 134.554  1.00  0.00      C1   C  
ATOM    872  C   LYS A 109       3.277 -10.396 134.611  1.00  0.00      C1   C  
ATOM    873  O   LYS A 109       2.647 -11.392 134.904  1.00  0.00      C1   O  
ATOM    874  CB  LYS A 109       5.323  -9.850 135.868  1.00  0.00      C1   C  
ATOM    875  CG  LYS A 109       5.344 -10.701 137.200  1.00  0.00      C1   C  
ATOM    876  CD  LYS A 109       5.995  -9.977 138.319  1.00  0.00      C1   C  
ATOM    877  CE  LYS A 109       7.476  -9.855 137.958  1.00  0.00      C1   C  
ATOM    878  NZ  LYS A 109       8.209  -8.917 138.920  1.00  0.00      C1   N  
ATOM    879  N   GLU A 110       2.601  -9.321 134.141  1.00  0.00      C1   N  
ATOM    880  CA  GLU A 110       1.199  -9.102 134.480  1.00  0.00      C1   C  
ATOM    881  C   GLU A 110       0.287  -8.458 133.354  1.00  0.00      C1   C  
ATOM    882  O   GLU A 110       0.565  -7.399 132.820  1.00  0.00      C1   O  
ATOM    883  CB  GLU A 110       1.156  -8.110 135.611  1.00  0.00      C1   C  
ATOM    884  CG  GLU A 110       1.547  -8.685 136.959  1.00  0.00      C1   C  
ATOM    885  CD  GLU A 110       1.312  -7.739 138.141  1.00  0.00      C1   C  
ATOM    886  OE1 GLU A 110       0.242  -7.768 138.762  1.00  0.00      C1   O  
ATOM    887  OE2 GLU A 110       2.186  -6.859 138.360  1.00  0.00      C1   O  
ATOM    888  N   LEU A 111      -0.873  -9.089 133.044  1.00  0.00      C1   N  
ATOM    889  CA  LEU A 111      -1.813  -8.626 132.012  1.00  0.00      C1   C  
ATOM    890  C   LEU A 111      -3.250  -8.574 132.518  1.00  0.00      C1   C  
ATOM    891  O   LEU A 111      -4.132  -9.361 132.123  1.00  0.00      C1   O  
ATOM    892  CB  LEU A 111      -1.624  -9.369 130.688  1.00  0.00      C1   C  
ATOM    893  CG  LEU A 111      -2.426  -8.939 129.402  1.00  0.00      C1   C  
ATOM    894  CD1 LEU A 111      -2.193  -7.496 129.057  1.00  0.00      C1   C  
ATOM    895  CD2 LEU A 111      -2.188  -9.889 128.190  1.00  0.00      C1   C  
ATOM    896  N   PRO A 112      -3.578  -7.592 133.441  1.00  0.00      C1   N  
ATOM    897  CA  PRO A 112      -4.826  -7.515 134.174  1.00  0.00      C1   C  
ATOM    898  C   PRO A 112      -6.021  -6.869 133.421  1.00  0.00      C1   C  
ATOM    899  O   PRO A 112      -6.390  -5.742 133.568  1.00  0.00      C1   O  
ATOM    900  CB  PRO A 112      -4.434  -6.846 135.486  1.00  0.00      C1   C  
ATOM    901  CG  PRO A 112      -3.379  -5.841 135.049  1.00  0.00      C1   C  
ATOM    902  CD  PRO A 112      -2.614  -6.666 134.039  1.00  0.00      C1   C  
ATOM    903  N   MET A 113      -6.649  -7.741 132.628  1.00  0.00      C1   N  
ATOM    904  CA  MET A 113      -7.934  -7.501 131.997  1.00  0.00      C1   C  
ATOM    905  C   MET A 113      -9.149  -7.612 132.933  1.00  0.00      C1   C  
ATOM    906  O   MET A 113     -10.047  -8.344 132.702  1.00  0.00      C1   O  
ATOM    907  CB  MET A 113      -7.950  -8.453 130.832  1.00  0.00      C1   C  
ATOM    908  CG  MET A 113      -6.937  -7.928 129.769  1.00  0.00      C1   C  
ATOM    909  SD  MET A 113      -7.234  -8.838 128.231  1.00  0.00      C1   S  
ATOM    910  CE  MET A 113      -6.051  -7.913 127.271  1.00  0.00      C1   C  
ATOM    911  N   ARG A 114      -9.075  -6.816 134.025  1.00  0.00      C1   N  
ATOM    912  CA  ARG A 114      -9.858  -6.916 135.356  1.00  0.00      C1   C  
ATOM    913  C   ARG A 114     -11.373  -6.815 135.231  1.00  0.00      C1   C  
ATOM    914  O   ARG A 114     -12.123  -7.213 136.086  1.00  0.00      C1   O  
ATOM    915  CB  ARG A 114      -9.272  -5.884 136.339  1.00  0.00      C1   C  
ATOM    916  CG  ARG A 114      -9.219  -6.350 137.772  1.00  0.00      C1   C  
ATOM    917  CD  ARG A 114      -8.036  -5.745 138.559  1.00  0.00      C1   C  
ATOM    918  NE  ARG A 114      -8.411  -4.389 138.956  1.00  0.00      C1   N  
ATOM    919  CZ  ARG A 114      -7.580  -3.489 139.287  1.00  0.00      C1   C  
ATOM    920  NH1 ARG A 114      -6.276  -3.585 139.293  1.00  0.00      C1   N  
ATOM    921  NH2 ARG A 114      -8.086  -2.325 139.578  1.00  0.00      C1   N  
ATOM    922  N   ASN A 115     -11.812  -6.227 134.166  1.00  0.00      C1   N  
ATOM    923  CA  ASN A 115     -13.207  -5.891 133.830  1.00  0.00      C1   C  
ATOM    924  C   ASN A 115     -13.599  -6.247 132.381  1.00  0.00      C1   C  
ATOM    925  O   ASN A 115     -14.683  -5.865 131.959  1.00  0.00      C1   O  
ATOM    926  CB  ASN A 115     -13.349  -4.405 134.151  1.00  0.00      C1   C  
ATOM    927  CG  ASN A 115     -13.425  -4.165 135.693  1.00  0.00      C1   C  
ATOM    928  ND2 ASN A 115     -12.506  -3.387 136.197  1.00  0.00      C1   N  
ATOM    929  OD1 ASN A 115     -14.375  -4.486 136.406  1.00  0.00      C1   O  
ATOM    930  N   LEU A 116     -12.829  -6.996 131.594  1.00  0.00      C1   N  
ATOM    931  CA  LEU A 116     -13.156  -7.510 130.244  1.00  0.00      C1   C  
ATOM    932  C   LEU A 116     -14.422  -8.452 130.171  1.00  0.00      C1   C  
ATOM    933  O   LEU A 116     -14.413  -9.600 130.559  1.00  0.00      C1   O  
ATOM    934  CB  LEU A 116     -11.891  -8.038 129.569  1.00  0.00      C1   C  
ATOM    935  CG  LEU A 116     -11.990  -8.307 128.089  1.00  0.00      C1   C  
ATOM    936  CD1 LEU A 116     -11.875  -6.958 127.392  1.00  0.00      C1   C  
ATOM    937  CD2 LEU A 116     -10.807  -9.169 127.699  1.00  0.00      C1   C  
ATOM    938  N   GLN A 117     -15.476  -8.005 129.566  1.00  0.00      C1   N  
ATOM    939  CA  GLN A 117     -16.737  -8.641 129.513  1.00  0.00      C1   C  
ATOM    940  C   GLN A 117     -17.002  -9.401 128.148  1.00  0.00      C1   C  
ATOM    941  O   GLN A 117     -17.730 -10.428 128.168  1.00  0.00      C1   O  
ATOM    942  CB  GLN A 117     -17.858  -7.553 129.819  1.00  0.00      C1   C  
ATOM    943  CG  GLN A 117     -17.611  -6.373 130.704  1.00  0.00      C1   C  
ATOM    944  CD  GLN A 117     -18.856  -5.512 130.944  1.00  0.00      C1   C  
ATOM    945  NE2 GLN A 117     -18.753  -4.536 131.827  1.00  0.00      C1   N  
ATOM    946  OE1 GLN A 117     -19.955  -5.705 130.454  1.00  0.00      C1   O  
ATOM    947  N   GLU A 118     -16.452  -8.862 127.006  1.00  0.00      C1   N  
ATOM    948  CA  GLU A 118     -16.804  -9.391 125.663  1.00  0.00      C1   C  
ATOM    949  C   GLU A 118     -15.680  -9.195 124.629  1.00  0.00      C1   C  
ATOM    950  O   GLU A 118     -15.405  -8.062 124.268  1.00  0.00      C1   O  
ATOM    951  CB  GLU A 118     -18.036  -8.546 125.209  1.00  0.00      C1   C  
ATOM    952  CG  GLU A 118     -18.747  -8.973 123.897  1.00  0.00      C1   C  
ATOM    953  CD  GLU A 118     -19.594 -10.246 124.009  1.00  0.00      C1   C  
ATOM    954  OE1 GLU A 118     -19.021 -11.316 123.637  1.00  0.00      C1   O  
ATOM    955  OE2 GLU A 118     -20.826 -10.105 124.376  1.00  0.00      C1   O  
ATOM    956  N   ILE A 119     -15.153 -10.332 124.030  1.00  0.00      C1   N  
ATOM    957  CA  ILE A 119     -14.397 -10.411 122.736  1.00  0.00      C1   C  
ATOM    958  C   ILE A 119     -15.440 -10.837 121.706  1.00  0.00      C1   C  
ATOM    959  O   ILE A 119     -15.846 -12.012 121.538  1.00  0.00      C1   O  
ATOM    960  CB  ILE A 119     -13.143 -11.269 122.778  1.00  0.00      C1   C  
ATOM    961  CG1 ILE A 119     -12.157 -10.966 123.955  1.00  0.00      C1   C  
ATOM    962  CG2 ILE A 119     -12.452 -11.290 121.394  1.00  0.00      C1   C  
ATOM    963  CD1 ILE A 119     -10.989 -11.924 124.111  1.00  0.00      C1   C  
ATOM    964  N   LEU A 120     -15.998  -9.851 120.979  1.00  0.00      C1   N  
ATOM    965  CA  LEU A 120     -17.257  -9.917 120.204  1.00  0.00      C1   C  
ATOM    966  C   LEU A 120     -17.034 -10.623 118.835  1.00  0.00      C1   C  
ATOM    967  O   LEU A 120     -17.933 -11.141 118.150  1.00  0.00      C1   O  
ATOM    968  CB  LEU A 120     -17.664  -8.458 120.034  1.00  0.00      C1   C  
ATOM    969  CG  LEU A 120     -18.948  -8.141 119.295  1.00  0.00      C1   C  
ATOM    970  CD1 LEU A 120     -20.146  -8.667 120.054  1.00  0.00      C1   C  
ATOM    971  CD2 LEU A 120     -18.975  -6.668 119.071  1.00  0.00      C1   C  
ATOM    972  N   HIS A 121     -15.782 -10.660 118.411  1.00  0.00      C1   N  
ATOM    973  CA  HIS A 121     -15.347 -11.191 117.121  1.00  0.00      C1   C  
ATOM    974  C   HIS A 121     -13.856 -11.514 117.282  1.00  0.00      C1   C  
ATOM    975  O   HIS A 121     -13.168 -10.612 117.766  1.00  0.00      C1   O  
ATOM    976  CB  HIS A 121     -15.532 -10.123 116.077  1.00  0.00      C1   C  
ATOM    977  CG  HIS A 121     -16.948  -9.581 115.722  1.00  0.00      C1   C  
ATOM    978  CD2 HIS A 121     -17.875 -10.028 114.871  1.00  0.00      C1   C  
ATOM    979  ND1 HIS A 121     -17.340  -8.347 116.169  1.00  0.00      C1   N  
ATOM    980  CE1 HIS A 121     -18.454  -8.047 115.509  1.00  0.00      C1   C  
ATOM    981  NE2 HIS A 121     -18.882  -9.039 114.727  1.00  0.00      C1   N  
ATOM    982  N   GLY A 122     -13.371 -12.727 116.900  1.00  0.00      C1   N  
ATOM    983  CA  GLY A 122     -11.932 -13.093 116.816  1.00  0.00      C1   C  
ATOM    984  C   GLY A 122     -11.553 -14.022 117.984  1.00  0.00      C1   C  
ATOM    985  O   GLY A 122     -11.956 -13.819 119.166  1.00  0.00      C1   O  
ATOM    986  N   ALA A 123     -10.615 -14.909 117.699  1.00  0.00      C1   N  
ATOM    987  CA  ALA A 123      -9.961 -15.816 118.635  1.00  0.00      C1   C  
ATOM    988  C   ALA A 123      -8.943 -15.088 119.546  1.00  0.00      C1   C  
ATOM    989  O   ALA A 123      -8.526 -13.941 119.270  1.00  0.00      C1   O  
ATOM    990  CB  ALA A 123      -9.458 -17.108 117.858  1.00  0.00      C1   C  
ATOM    991  N   VAL A 124      -8.443 -15.857 120.514  1.00  0.00      C1   N  
ATOM    992  CA  VAL A 124      -7.274 -15.480 121.393  1.00  0.00      C1   C  
ATOM    993  C   VAL A 124      -6.038 -16.300 121.108  1.00  0.00      C1   C  
ATOM    994  O   VAL A 124      -6.171 -17.492 120.869  1.00  0.00      C1   O  
ATOM    995  CB  VAL A 124      -7.648 -15.589 122.876  1.00  0.00      C1   C  
ATOM    996  CG1 VAL A 124      -6.497 -15.206 123.840  1.00  0.00      C1   C  
ATOM    997  CG2 VAL A 124      -8.996 -14.877 123.247  1.00  0.00      C1   C  
ATOM    998  N   ARG A 125      -4.845 -15.802 121.121  1.00  0.00      C1   N  
ATOM    999  CA  ARG A 125      -3.585 -16.509 120.957  1.00  0.00      C1   C  
ATOM   1000  C   ARG A 125      -2.471 -15.938 121.926  1.00  0.00      C1   C  
ATOM   1001  O   ARG A 125      -2.192 -14.730 121.989  1.00  0.00      C1   O  
ATOM   1002  CB  ARG A 125      -3.213 -16.655 119.418  1.00  0.00      C1   C  
ATOM   1003  CG  ARG A 125      -1.777 -16.916 119.154  1.00  0.00      C1   C  
ATOM   1004  CD  ARG A 125      -1.546 -17.189 117.681  1.00  0.00      C1   C  
ATOM   1005  NE  ARG A 125      -2.271 -18.318 117.234  1.00  0.00      C1   N  
ATOM   1006  CZ  ARG A 125      -2.334 -18.712 115.964  1.00  0.00      C1   C  
ATOM   1007  NH1 ARG A 125      -1.661 -18.163 114.958  1.00  0.00      C1   N  
ATOM   1008  NH2 ARG A 125      -3.052 -19.740 115.720  1.00  0.00      C1   N  
ATOM   1009  N   PHE A 126      -1.915 -16.758 122.756  1.00  0.00      C1   N  
ATOM   1010  CA  PHE A 126      -0.602 -16.545 123.438  1.00  0.00      C1   C  
ATOM   1011  C   PHE A 126       0.540 -17.535 123.092  1.00  0.00      C1   C  
ATOM   1012  O   PHE A 126       0.279 -18.697 122.968  1.00  0.00      C1   O  
ATOM   1013  CB  PHE A 126      -0.732 -16.602 124.931  1.00  0.00      C1   C  
ATOM   1014  CG  PHE A 126      -1.564 -15.584 125.672  1.00  0.00      C1   C  
ATOM   1015  CD1 PHE A 126      -2.845 -15.136 125.171  1.00  0.00      C1   C  
ATOM   1016  CD2 PHE A 126      -1.119 -15.025 126.861  1.00  0.00      C1   C  
ATOM   1017  CE1 PHE A 126      -3.659 -14.274 125.919  1.00  0.00      C1   C  
ATOM   1018  CE2 PHE A 126      -1.999 -14.265 127.730  1.00  0.00      C1   C  
ATOM   1019  CZ  PHE A 126      -3.268 -13.879 127.276  1.00  0.00      C1   C  
ATOM   1020  N   SER A 127       1.753 -16.979 122.933  1.00  0.00      C1   N  
ATOM   1021  CA  SER A 127       2.932 -17.779 122.717  1.00  0.00      C1   C  
ATOM   1022  C   SER A 127       4.267 -17.121 123.257  1.00  0.00      C1   C  
ATOM   1023  O   SER A 127       4.609 -15.915 123.195  1.00  0.00      C1   O  
ATOM   1024  CB  SER A 127       3.026 -18.188 121.247  1.00  0.00      C1   C  
ATOM   1025  OG  SER A 127       3.387 -17.204 120.309  1.00  0.00      C1   O  
ATOM   1026  N   ASN A 128       5.146 -18.023 123.764  1.00  0.00      C1   N  
ATOM   1027  CA  ASN A 128       6.568 -17.862 124.224  1.00  0.00      C1   C  
ATOM   1028  C   ASN A 128       6.744 -16.680 125.253  1.00  0.00      C1   C  
ATOM   1029  O   ASN A 128       7.650 -15.835 125.092  1.00  0.00      C1   O  
ATOM   1030  CB  ASN A 128       7.509 -17.700 122.981  1.00  0.00      C1   C  
ATOM   1031  CG  ASN A 128       7.290 -18.740 121.962  1.00  0.00      C1   C  
ATOM   1032  ND2 ASN A 128       6.662 -18.385 120.862  1.00  0.00      C1   N  
ATOM   1033  OD1 ASN A 128       7.736 -19.857 122.022  1.00  0.00      C1   O  
ATOM   1034  N   ASN A 129       5.844 -16.548 126.291  1.00  0.00      C1   N  
ATOM   1035  CA  ASN A 129       5.878 -15.622 127.396  1.00  0.00      C1   C  
ATOM   1036  C   ASN A 129       6.198 -16.238 128.713  1.00  0.00      C1   C  
ATOM   1037  O   ASN A 129       5.255 -16.346 129.528  1.00  0.00      C1   O  
ATOM   1038  CB  ASN A 129       4.512 -14.913 127.387  1.00  0.00      C1   C  
ATOM   1039  CG  ASN A 129       4.052 -14.259 126.124  1.00  0.00      C1   C  
ATOM   1040  ND2 ASN A 129       2.924 -14.743 125.585  1.00  0.00      C1   N  
ATOM   1041  OD1 ASN A 129       4.667 -13.352 125.549  1.00  0.00      C1   O  
ATOM   1042  N   PRO A 130       7.465 -16.621 128.962  1.00  0.00      C1   N  
ATOM   1043  CA  PRO A 130       7.802 -17.489 130.145  1.00  0.00      C1   C  
ATOM   1044  C   PRO A 130       7.634 -16.877 131.552  1.00  0.00      C1   C  
ATOM   1045  O   PRO A 130       7.749 -17.563 132.542  1.00  0.00      C1   O  
ATOM   1046  CB  PRO A 130       9.265 -18.045 129.905  1.00  0.00      C1   C  
ATOM   1047  CG  PRO A 130       9.779 -17.058 128.854  1.00  0.00      C1   C  
ATOM   1048  CD  PRO A 130       8.538 -16.592 128.026  1.00  0.00      C1   C  
ATOM   1049  N   ALA A 131       7.289 -15.590 131.625  1.00  0.00      C1   N  
ATOM   1050  CA  ALA A 131       7.092 -14.780 132.841  1.00  0.00      C1   C  
ATOM   1051  C   ALA A 131       5.624 -14.249 133.133  1.00  0.00      C1   C  
ATOM   1052  O   ALA A 131       5.348 -13.831 134.238  1.00  0.00      C1   O  
ATOM   1053  CB  ALA A 131       8.144 -13.665 132.735  1.00  0.00      C1   C  
ATOM   1054  N   LEU A 132       4.614 -14.530 132.295  1.00  0.00      C1   N  
ATOM   1055  CA  LEU A 132       3.211 -14.147 132.561  1.00  0.00      C1   C  
ATOM   1056  C   LEU A 132       2.589 -14.986 133.660  1.00  0.00      C1   C  
ATOM   1057  O   LEU A 132       2.330 -16.154 133.409  1.00  0.00      C1   O  
ATOM   1058  CB  LEU A 132       2.515 -14.178 131.188  1.00  0.00      C1   C  
ATOM   1059  CG  LEU A 132       2.630 -12.839 130.458  1.00  0.00      C1   C  
ATOM   1060  CD1 LEU A 132       2.074 -12.928 129.089  1.00  0.00      C1   C  
ATOM   1061  CD2 LEU A 132       1.840 -11.702 131.255  1.00  0.00      C1   C  
ATOM   1062  N   CYS A 133       2.200 -14.335 134.734  1.00  0.00      C1   N  
ATOM   1063  CA  CYS A 133       1.379 -14.854 135.789  1.00  0.00      C1   C  
ATOM   1064  C   CYS A 133      -0.056 -14.501 135.529  1.00  0.00      C1   C  
ATOM   1065  O   CYS A 133      -0.376 -13.486 134.915  1.00  0.00      C1   O  
ATOM   1066  CB  CYS A 133       1.845 -14.199 137.104  1.00  0.00      C1   C  
ATOM   1067  SG  CYS A 133       3.427 -14.788 137.734  1.00  0.00      C1   S  
ATOM   1068  N   ASN A 134      -0.954 -15.328 136.137  1.00  0.00      C1   N  
ATOM   1069  CA  ASN A 134      -2.369 -15.001 136.393  1.00  0.00      C1   C  
ATOM   1070  C   ASN A 134      -3.170 -14.679 135.102  1.00  0.00      C1   C  
ATOM   1071  O   ASN A 134      -3.918 -13.734 135.082  1.00  0.00      C1   O  
ATOM   1072  CB  ASN A 134      -2.527 -14.088 137.588  1.00  0.00      C1   C  
ATOM   1073  CG  ASN A 134      -2.162 -14.747 138.907  1.00  0.00      C1   C  
ATOM   1074  ND2 ASN A 134      -3.179 -15.063 139.678  1.00  0.00      C1   N  
ATOM   1075  OD1 ASN A 134      -1.017 -15.139 139.158  1.00  0.00      C1   O  
ATOM   1076  N   VAL A 135      -2.837 -15.436 133.990  1.00  0.00      C1   N  
ATOM   1077  CA  VAL A 135      -3.530 -15.307 132.664  1.00  0.00      C1   C  
ATOM   1078  C   VAL A 135      -3.987 -16.688 132.159  1.00  0.00      C1   C  
ATOM   1079  O   VAL A 135      -5.006 -16.820 131.487  1.00  0.00      C1   O  
ATOM   1080  CB  VAL A 135      -2.657 -14.651 131.555  1.00  0.00      C1   C  
ATOM   1081  CG1 VAL A 135      -2.806 -13.149 131.751  1.00  0.00      C1   C  
ATOM   1082  CG2 VAL A 135      -1.236 -15.125 131.517  1.00  0.00      C1   C  
ATOM   1083  N   GLU A 136      -3.163 -17.788 132.308  1.00  0.00      C1   N  
ATOM   1084  CA  GLU A 136      -3.535 -19.167 131.831  1.00  0.00      C1   C  
ATOM   1085  C   GLU A 136      -4.773 -19.721 132.507  1.00  0.00      C1   C  
ATOM   1086  O   GLU A 136      -5.617 -20.274 131.862  1.00  0.00      C1   O  
ATOM   1087  CB  GLU A 136      -2.353 -20.068 132.195  1.00  0.00      C1   C  
ATOM   1088  CG  GLU A 136      -1.092 -19.664 131.441  1.00  0.00      C1   C  
ATOM   1089  CD  GLU A 136       0.114 -20.270 132.127  1.00  0.00      C1   C  
ATOM   1090  OE1 GLU A 136       0.258 -21.506 132.153  1.00  0.00      C1   O  
ATOM   1091  OE2 GLU A 136       0.995 -19.479 132.475  1.00  0.00      C1   O  
ATOM   1092  N   SER A 137      -4.948 -19.531 133.855  1.00  0.00      C1   N  
ATOM   1093  CA  SER A 137      -6.166 -19.988 134.553  1.00  0.00      C1   C  
ATOM   1094  C   SER A 137      -7.404 -19.164 134.328  1.00  0.00      C1   C  
ATOM   1095  O   SER A 137      -8.458 -19.336 134.992  1.00  0.00      C1   O  
ATOM   1096  CB  SER A 137      -5.873 -20.148 136.114  1.00  0.00      C1   C  
ATOM   1097  OG  SER A 137      -4.846 -21.039 136.253  1.00  0.00      C1   O  
ATOM   1098  N   ILE A 138      -7.377 -18.196 133.430  1.00  0.00      C1   N  
ATOM   1099  CA  ILE A 138      -8.555 -17.367 133.107  1.00  0.00      C1   C  
ATOM   1100  C   ILE A 138      -9.573 -18.041 132.234  1.00  0.00      C1   C  
ATOM   1101  O   ILE A 138      -9.202 -18.585 131.194  1.00  0.00      C1   O  
ATOM   1102  CB  ILE A 138      -8.094 -16.000 132.659  1.00  0.00      C1   C  
ATOM   1103  CG1 ILE A 138      -7.169 -15.195 133.511  1.00  0.00      C1   C  
ATOM   1104  CG2 ILE A 138      -9.102 -15.129 131.957  1.00  0.00      C1   C  
ATOM   1105  CD1 ILE A 138      -7.755 -14.605 134.819  1.00  0.00      C1   C  
ATOM   1106  N   GLN A 139     -10.878 -18.006 132.580  1.00  0.00      C1   N  
ATOM   1107  CA  GLN A 139     -11.909 -18.548 131.753  1.00  0.00      C1   C  
ATOM   1108  C   GLN A 139     -12.107 -17.629 130.502  1.00  0.00      C1   C  
ATOM   1109  O   GLN A 139     -13.157 -17.008 130.364  1.00  0.00      C1   O  
ATOM   1110  CB  GLN A 139     -13.152 -18.727 132.656  1.00  0.00      C1   C  
ATOM   1111  CG  GLN A 139     -14.211 -19.639 132.020  1.00  0.00      C1   C  
ATOM   1112  CD  GLN A 139     -14.082 -21.089 132.277  1.00  0.00      C1   C  
ATOM   1113  NE2 GLN A 139     -15.120 -21.868 132.004  1.00  0.00      C1   N  
ATOM   1114  OE1 GLN A 139     -13.044 -21.620 132.643  1.00  0.00      C1   O  
ATOM   1115  N   TRP A 140     -11.152 -17.605 129.575  1.00  0.00      C1   N  
ATOM   1116  CA  TRP A 140     -11.394 -17.055 128.224  1.00  0.00      C1   C  
ATOM   1117  C   TRP A 140     -12.654 -17.708 127.557  1.00  0.00      C1   C  
ATOM   1118  O   TRP A 140     -13.183 -17.046 126.668  1.00  0.00      C1   O  
ATOM   1119  CB  TRP A 140     -10.109 -17.222 127.452  1.00  0.00      C1   C  
ATOM   1120  CG  TRP A 140      -8.900 -16.680 128.054  1.00  0.00      C1   C  
ATOM   1121  CD1 TRP A 140      -7.985 -17.357 128.782  1.00  0.00      C1   C  
ATOM   1122  CD2 TRP A 140      -8.409 -15.237 128.028  1.00  0.00      C1   C  
ATOM   1123  CE2 TRP A 140      -7.190 -15.209 128.792  1.00  0.00      C1   C  
ATOM   1124  CE3 TRP A 140      -8.826 -14.064 127.419  1.00  0.00      C1   C  
ATOM   1125  NE1 TRP A 140      -6.973 -16.518 129.237  1.00  0.00      C1   N  
ATOM   1126  CZ2 TRP A 140      -6.410 -14.003 128.905  1.00  0.00      C1   C  
ATOM   1127  CZ3 TRP A 140      -8.171 -12.845 127.694  1.00  0.00      C1   C  
ATOM   1128  CH2 TRP A 140      -6.964 -12.782 128.437  1.00  0.00      C1   C  
ATOM   1129  N   ARG A 141     -13.111 -18.915 127.889  1.00  0.00      C1   N  
ATOM   1130  CA  ARG A 141     -14.383 -19.461 127.450  1.00  0.00      C1   C  
ATOM   1131  C   ARG A 141     -15.639 -18.683 127.965  1.00  0.00      C1   C  
ATOM   1132  O   ARG A 141     -16.679 -18.832 127.387  1.00  0.00      C1   O  
ATOM   1133  CB  ARG A 141     -14.453 -20.967 127.694  1.00  0.00      C1   C  
ATOM   1134  CG  ARG A 141     -13.428 -21.762 126.915  1.00  0.00      C1   C  
ATOM   1135  CD  ARG A 141     -13.451 -23.256 127.177  1.00  0.00      C1   C  
ATOM   1136  NE  ARG A 141     -12.202 -23.818 126.568  1.00  0.00      C1   N  
ATOM   1137  CZ  ARG A 141     -12.173 -24.724 125.611  1.00  0.00      C1   C  
ATOM   1138  NH1 ARG A 141     -13.111 -24.768 124.749  1.00  0.00      C1   N  
ATOM   1139  NH2 ARG A 141     -11.157 -25.415 125.344  1.00  0.00      C1   N  
ATOM   1140  N   ASP A 142     -15.496 -17.898 129.051  1.00  0.00      C1   N  
ATOM   1141  CA  ASP A 142     -16.499 -16.872 129.500  1.00  0.00      C1   C  
ATOM   1142  C   ASP A 142     -16.273 -15.667 128.585  1.00  0.00      C1   C  
ATOM   1143  O   ASP A 142     -17.280 -15.157 128.030  1.00  0.00      C1   O  
ATOM   1144  CB  ASP A 142     -16.356 -16.499 130.942  1.00  0.00      C1   C  
ATOM   1145  CG  ASP A 142     -17.602 -15.692 131.373  1.00  0.00      C1   C  
ATOM   1146  OD1 ASP A 142     -17.606 -14.479 131.201  1.00  0.00      C1   O  
ATOM   1147  OD2 ASP A 142     -18.551 -16.314 131.769  1.00  0.00      C1   O  
ATOM   1148  N   ILE A 143     -15.070 -15.133 128.375  1.00  0.00      C1   N  
ATOM   1149  CA  ILE A 143     -14.862 -13.764 127.825  1.00  0.00      C1   C  
ATOM   1150  C   ILE A 143     -15.069 -13.631 126.316  1.00  0.00      C1   C  
ATOM   1151  O   ILE A 143     -15.675 -12.693 125.821  1.00  0.00      C1   O  
ATOM   1152  CB  ILE A 143     -13.488 -13.201 128.214  1.00  0.00      C1   C  
ATOM   1153  CG1 ILE A 143     -13.233 -13.452 129.742  1.00  0.00      C1   C  
ATOM   1154  CG2 ILE A 143     -13.514 -11.720 127.944  1.00  0.00      C1   C  
ATOM   1155  CD1 ILE A 143     -11.839 -12.861 130.217  1.00  0.00      C1   C  
ATOM   1156  N   VAL A 144     -14.687 -14.647 125.582  1.00  0.00      C1   N  
ATOM   1157  CA  VAL A 144     -15.041 -14.802 124.148  1.00  0.00      C1   C  
ATOM   1158  C   VAL A 144     -16.568 -15.036 123.971  1.00  0.00      C1   C  
ATOM   1159  O   VAL A 144     -17.296 -15.733 124.747  1.00  0.00      C1   O  
ATOM   1160  CB  VAL A 144     -14.290 -15.990 123.549  1.00  0.00      C1   C  
ATOM   1161  CG1 VAL A 144     -14.605 -16.342 122.131  1.00  0.00      C1   C  
ATOM   1162  CG2 VAL A 144     -12.782 -15.616 123.627  1.00  0.00      C1   C  
ATOM   1163  N   SER A 145     -17.101 -14.514 122.893  1.00  0.00      C1   N  
ATOM   1164  CA  SER A 145     -18.506 -14.606 122.415  1.00  0.00      C1   C  
ATOM   1165  C   SER A 145     -18.999 -16.033 121.905  1.00  0.00      C1   C  
ATOM   1166  O   SER A 145     -18.232 -16.746 121.321  1.00  0.00      C1   O  
ATOM   1167  CB  SER A 145     -18.779 -13.585 121.326  1.00  0.00      C1   C  
ATOM   1168  OG  SER A 145     -19.907 -12.831 121.633  1.00  0.00      C1   O  
ATOM   1169  N   SER A 146     -20.273 -16.398 122.126  1.00  0.00      C1   N  
ATOM   1170  CA  SER A 146     -20.811 -17.693 121.738  1.00  0.00      C1   C  
ATOM   1171  C   SER A 146     -21.091 -17.837 120.223  1.00  0.00      C1   C  
ATOM   1172  O   SER A 146     -22.077 -18.491 119.886  1.00  0.00      C1   O  
ATOM   1173  CB  SER A 146     -22.007 -18.054 122.558  1.00  0.00      C1   C  
ATOM   1174  OG  SER A 146     -21.686 -18.174 123.928  1.00  0.00      C1   O  
ATOM   1175  N   ASP A 147     -20.333 -17.277 119.287  1.00  0.00      C1   N  
ATOM   1176  CA  ASP A 147     -20.393 -17.561 117.924  1.00  0.00      C1   C  
ATOM   1177  C   ASP A 147     -18.963 -17.385 117.231  1.00  0.00      C1   C  
ATOM   1178  O   ASP A 147     -17.964 -17.069 117.874  1.00  0.00      C1   O  
ATOM   1179  CB  ASP A 147     -21.507 -16.681 117.343  1.00  0.00      C1   C  
ATOM   1180  CG  ASP A 147     -21.340 -15.154 117.558  1.00  0.00      C1   C  
ATOM   1181  OD1 ASP A 147     -22.195 -14.531 118.146  1.00  0.00      C1   O  
ATOM   1182  OD2 ASP A 147     -20.366 -14.586 117.021  1.00  0.00      C1   O  
ATOM   1183  N   PHE A 148     -18.956 -17.639 115.930  1.00  0.00      C1   N  
ATOM   1184  CA  PHE A 148     -17.875 -17.397 115.010  1.00  0.00      C1   C  
ATOM   1185  C   PHE A 148     -16.839 -18.571 114.993  1.00  0.00      C1   C  
ATOM   1186  O   PHE A 148     -15.848 -18.482 114.334  1.00  0.00      C1   O  
ATOM   1187  CB  PHE A 148     -18.488 -17.236 113.633  1.00  0.00      C1   C  
ATOM   1188  CG  PHE A 148     -19.438 -18.322 113.155  1.00  0.00      C1   C  
ATOM   1189  CD1 PHE A 148     -20.759 -17.915 113.088  1.00  0.00      C1   C  
ATOM   1190  CD2 PHE A 148     -19.039 -19.533 112.535  1.00  0.00      C1   C  
ATOM   1191  CE1 PHE A 148     -21.743 -18.654 112.451  1.00  0.00      C1   C  
ATOM   1192  CE2 PHE A 148     -20.050 -20.334 111.991  1.00  0.00      C1   C  
ATOM   1193  CZ  PHE A 148     -21.419 -19.886 111.919  1.00  0.00      C1   C  
ATOM   1194  N   LEU A 149     -17.025 -19.600 115.817  1.00  0.00      C1   N  
ATOM   1195  CA  LEU A 149     -16.169 -20.746 116.194  1.00  0.00      C1   C  
ATOM   1196  C   LEU A 149     -14.845 -20.360 116.857  1.00  0.00      C1   C  
ATOM   1197  O   LEU A 149     -13.981 -21.220 117.107  1.00  0.00      C1   O  
ATOM   1198  CB  LEU A 149     -15.925 -21.726 114.973  1.00  0.00      C1   C  
ATOM   1199  CG  LEU A 149     -17.126 -22.609 114.586  1.00  0.00      C1   C  
ATOM   1200  CD1 LEU A 149     -17.059 -23.056 113.151  1.00  0.00      C1   C  
ATOM   1201  CD2 LEU A 149     -17.241 -23.858 115.478  1.00  0.00      C1   C  
ATOM   1202  N   SER A 150     -14.675 -19.052 117.194  1.00  0.00      C1   N  
ATOM   1203  CA  SER A 150     -13.485 -18.551 117.884  1.00  0.00      C1   C  
ATOM   1204  C   SER A 150     -13.113 -19.360 119.190  1.00  0.00      C1   C  
ATOM   1205  O   SER A 150     -11.960 -19.522 119.585  1.00  0.00      C1   O  
ATOM   1206  CB  SER A 150     -13.730 -17.102 118.327  1.00  0.00      C1   C  
ATOM   1207  OG  SER A 150     -13.908 -16.308 117.184  1.00  0.00      C1   O  
ATOM   1208  N   ASN A 151     -14.117 -19.877 119.948  1.00  0.00      C1   N  
ATOM   1209  CA  ASN A 151     -13.846 -20.693 121.167  1.00  0.00      C1   C  
ATOM   1210  C   ASN A 151     -13.077 -21.964 120.873  1.00  0.00      C1   C  
ATOM   1211  O   ASN A 151     -12.095 -22.269 121.501  1.00  0.00      C1   O  
ATOM   1212  CB  ASN A 151     -15.205 -20.910 121.884  1.00  0.00      C1   C  
ATOM   1213  CG  ASN A 151     -15.015 -21.596 123.238  1.00  0.00      C1   C  
ATOM   1214  ND2 ASN A 151     -15.488 -20.947 124.345  1.00  0.00      C1   N  
ATOM   1215  OD1 ASN A 151     -14.597 -22.754 123.436  1.00  0.00      C1   O  
ATOM   1216  N   MET A 152     -13.448 -22.687 119.798  1.00  0.00      C1   N  
ATOM   1217  CA  MET A 152     -12.878 -23.982 119.393  1.00  0.00      C1   C  
ATOM   1218  C   MET A 152     -11.473 -23.905 118.838  1.00  0.00      C1   C  
ATOM   1219  O   MET A 152     -10.864 -24.934 118.592  1.00  0.00      C1   O  
ATOM   1220  CB  MET A 152     -13.826 -24.765 118.430  1.00  0.00      C1   C  
ATOM   1221  CG  MET A 152     -15.189 -25.293 119.128  1.00  0.00      C1   C  
ATOM   1222  SD  MET A 152     -16.493 -24.036 119.482  1.00  0.00      C1   S  
ATOM   1223  CE  MET A 152     -17.637 -25.216 120.265  1.00  0.00      C1   C  
ATOM   1224  N   SER A 153     -10.943 -22.673 118.620  1.00  0.00      C1   N  
ATOM   1225  CA  SER A 153      -9.794 -22.384 117.723  1.00  0.00      C1   C  
ATOM   1226  C   SER A 153      -8.814 -21.384 118.365  1.00  0.00      C1   C  
ATOM   1227  O   SER A 153      -7.651 -21.243 118.001  1.00  0.00      C1   O  
ATOM   1228  CB  SER A 153     -10.291 -21.859 116.361  1.00  0.00      C1   C  
ATOM   1229  OG  SER A 153     -11.295 -20.966 116.555  1.00  0.00      C1   O  
ATOM   1230  N   MET A 154      -9.214 -20.718 119.498  1.00  0.00      C1   N  
ATOM   1231  CA  MET A 154      -8.124 -20.169 120.419  1.00  0.00      C1   C  
ATOM   1232  C   MET A 154      -7.097 -21.079 121.008  1.00  0.00      C1   C  
ATOM   1233  O   MET A 154      -7.374 -22.294 121.184  1.00  0.00      C1   O  
ATOM   1234  CB  MET A 154      -8.836 -19.308 121.506  1.00  0.00      C1   C  
ATOM   1235  CG  MET A 154      -9.573 -20.142 122.581  1.00  0.00      C1   C  
ATOM   1236  SD  MET A 154     -10.635 -19.072 123.594  1.00  0.00      C1   S  
ATOM   1237  CE  MET A 154     -11.359 -20.351 124.669  1.00  0.00      C1   C  
ATOM   1238  N   ASP A 155      -5.873 -20.558 121.170  1.00  0.00      C1   N  
ATOM   1239  CA  ASP A 155      -4.700 -21.395 121.577  1.00  0.00      C1   C  
ATOM   1240  C   ASP A 155      -3.687 -20.710 122.510  1.00  0.00      C1   C  
ATOM   1241  O   ASP A 155      -3.386 -19.542 122.514  1.00  0.00      C1   O  
ATOM   1242  CB  ASP A 155      -3.930 -21.981 120.325  1.00  0.00      C1   C  
ATOM   1243  CG  ASP A 155      -3.559 -20.943 119.295  1.00  0.00      C1   C  
ATOM   1244  OD1 ASP A 155      -2.705 -20.058 119.484  1.00  0.00      C1   O  
ATOM   1245  OD2 ASP A 155      -4.157 -20.939 118.199  1.00  0.00      C1   O  
ATOM   1246  N   PHE A 156      -3.199 -21.521 123.523  1.00  0.00      C1   N  
ATOM   1247  CA  PHE A 156      -2.433 -21.049 124.666  1.00  0.00      C1   C  
ATOM   1248  C   PHE A 156      -1.226 -21.970 124.977  1.00  0.00      C1   C  
ATOM   1249  O   PHE A 156      -1.389 -23.126 125.288  1.00  0.00      C1   O  
ATOM   1250  CB  PHE A 156      -3.305 -20.891 125.873  1.00  0.00      C1   C  
ATOM   1251  CG  PHE A 156      -4.406 -19.861 125.813  1.00  0.00      C1   C  
ATOM   1252  CD1 PHE A 156      -5.748 -20.281 125.563  1.00  0.00      C1   C  
ATOM   1253  CD2 PHE A 156      -4.162 -18.530 126.220  1.00  0.00      C1   C  
ATOM   1254  CE1 PHE A 156      -6.813 -19.354 125.704  1.00  0.00      C1   C  
ATOM   1255  CE2 PHE A 156      -5.179 -17.558 126.349  1.00  0.00      C1   C  
ATOM   1256  CZ  PHE A 156      -6.473 -17.976 125.974  1.00  0.00      C1   C  
ATOM   1257  N   GLN A 157      -0.089 -21.304 125.015  1.00  0.00      C1   N  
ATOM   1258  CA  GLN A 157       1.113 -21.943 125.551  1.00  0.00      C1   C  
ATOM   1259  C   GLN A 157       1.166 -21.608 127.008  1.00  0.00      C1   C  
ATOM   1260  O   GLN A 157       0.864 -20.538 127.492  1.00  0.00      C1   O  
ATOM   1261  CB  GLN A 157       2.295 -21.461 124.717  1.00  0.00      C1   C  
ATOM   1262  CG  GLN A 157       3.584 -22.161 125.065  1.00  0.00      C1   C  
ATOM   1263  CD  GLN A 157       4.650 -21.856 124.077  1.00  0.00      C1   C  
ATOM   1264  NE2 GLN A 157       5.737 -22.612 124.073  1.00  0.00      C1   N  
ATOM   1265  OE1 GLN A 157       4.614 -21.027 123.177  1.00  0.00      C1   O  
ATOM   1266  N   ASN A 158       1.385 -22.646 127.863  1.00  0.00      C1   N  
ATOM   1267  CA  ASN A 158       1.354 -22.675 129.322  1.00  0.00      C1   C  
ATOM   1268  C   ASN A 158       2.793 -22.513 129.902  1.00  0.00      C1   C  
ATOM   1269  O   ASN A 158       3.683 -23.246 129.415  1.00  0.00      C1   O  
ATOM   1270  CB  ASN A 158       0.816 -24.070 129.754  1.00  0.00      C1   C  
ATOM   1271  CG  ASN A 158      -0.661 -23.946 129.824  1.00  0.00      C1   C  
ATOM   1272  ND2 ASN A 158      -1.272 -23.245 130.739  1.00  0.00      C1   N  
ATOM   1273  OD1 ASN A 158      -1.349 -24.663 129.123  1.00  0.00      C1   O  
ATOM   1274  N   HIS A 159       2.960 -21.590 130.911  1.00  0.00      C1   N  
ATOM   1275  CA  HIS A 159       4.212 -21.229 131.509  1.00  0.00      C1   C  
ATOM   1276  C   HIS A 159       4.225 -21.414 132.985  1.00  0.00      C1   C  
ATOM   1277  O   HIS A 159       4.853 -22.304 133.514  1.00  0.00      C1   O  
ATOM   1278  CB  HIS A 159       4.743 -19.898 131.009  1.00  0.00      C1   C  
ATOM   1279  CG  HIS A 159       4.900 -19.805 129.483  1.00  0.00      C1   C  
ATOM   1280  CD2 HIS A 159       4.080 -19.116 128.632  1.00  0.00      C1   C  
ATOM   1281  ND1 HIS A 159       6.011 -20.221 128.743  1.00  0.00      C1   N  
ATOM   1282  CE1 HIS A 159       5.809 -19.847 127.454  1.00  0.00      C1   C  
ATOM   1283  NE2 HIS A 159       4.697 -19.104 127.319  1.00  0.00      C1   N  
ATOM   1284  N   LEU A 160       3.515 -20.492 133.740  1.00  0.00      C1   N  
ATOM   1285  CA  LEU A 160       3.660 -20.382 135.195  1.00  0.00      C1   C  
ATOM   1286  C   LEU A 160       2.337 -20.508 135.994  1.00  0.00      C1   C  
ATOM   1287  O   LEU A 160       2.336 -20.756 137.250  1.00  0.00      C1   O  
ATOM   1288  CB  LEU A 160       4.123 -18.887 135.484  1.00  0.00      C1   C  
ATOM   1289  CG  LEU A 160       5.626 -18.824 135.051  1.00  0.00      C1   C  
ATOM   1290  CD1 LEU A 160       6.095 -17.372 135.242  1.00  0.00      C1   C  
ATOM   1291  CD2 LEU A 160       6.535 -19.723 135.943  1.00  0.00      C1   C  
ATOM   1292  N   GLY A 161       1.185 -20.374 135.340  1.00  0.00      C1   N  
ATOM   1293  CA  GLY A 161      -0.147 -20.322 135.981  1.00  0.00      C1   C  
ATOM   1294  C   GLY A 161      -0.366 -19.088 136.864  1.00  0.00      C1   C  
ATOM   1295  O   GLY A 161      -0.103 -17.969 136.511  1.00  0.00      C1   O  
ATOM   1296  N   SER A 162      -1.060 -19.333 137.972  1.00  0.00      C1   N  
ATOM   1297  CA  SER A 162      -1.241 -18.406 139.078  1.00  0.00      C1   C  
ATOM   1298  C   SER A 162      -0.066 -18.332 140.017  1.00  0.00      C1   C  
ATOM   1299  O   SER A 162       0.478 -19.367 140.456  1.00  0.00      C1   O  
ATOM   1300  CB  SER A 162      -2.371 -18.925 139.939  1.00  0.00      C1   C  
ATOM   1301  OG  SER A 162      -3.520 -18.985 139.040  1.00  0.00      C1   O  
ATOM   1302  N   CYS A 163       0.368 -17.095 140.325  1.00  0.00      C1   N  
ATOM   1303  CA  CYS A 163       1.510 -16.762 141.160  1.00  0.00      C1   C  
ATOM   1304  C   CYS A 163       1.145 -16.393 142.649  1.00  0.00      C1   C  
ATOM   1305  O   CYS A 163       1.990 -15.995 143.453  1.00  0.00      C1   O  
ATOM   1306  CB  CYS A 163       2.383 -15.823 140.391  1.00  0.00      C1   C  
ATOM   1307  SG  CYS A 163       2.821 -16.448 138.717  1.00  0.00      C1   S  
ATOM   1308  N   GLN A 164      -0.146 -16.452 142.998  1.00  0.00      C1   N  
ATOM   1309  CA  GLN A 164      -0.758 -15.877 144.262  1.00  0.00      C1   C  
ATOM   1310  C   GLN A 164      -1.983 -16.584 144.843  1.00  0.00      C1   C  
ATOM   1311  O   GLN A 164      -2.547 -17.401 144.144  1.00  0.00      C1   O  
ATOM   1312  CB  GLN A 164      -1.155 -14.414 143.921  1.00  0.00      C1   C  
ATOM   1313  CG  GLN A 164       0.013 -13.464 143.582  1.00  0.00      C1   C  
ATOM   1314  CD  GLN A 164      -0.406 -11.955 143.790  1.00  0.00      C1   C  
ATOM   1315  NE2 GLN A 164       0.521 -11.011 144.066  1.00  0.00      C1   N  
ATOM   1316  OE1 GLN A 164      -1.579 -11.618 143.620  1.00  0.00      C1   O  
ATOM   1317  N   LYS A 165      -2.386 -16.378 146.126  1.00  0.00      C1   N  
ATOM   1318  CA  LYS A 165      -3.674 -16.769 146.615  1.00  0.00      C1   C  
ATOM   1319  C   LYS A 165      -4.722 -15.776 146.186  1.00  0.00      C1   C  
ATOM   1320  O   LYS A 165      -4.517 -14.616 145.881  1.00  0.00      C1   O  
ATOM   1321  CB  LYS A 165      -3.682 -16.911 148.176  1.00  0.00      C1   C  
ATOM   1322  CG  LYS A 165      -3.074 -18.201 148.660  1.00  0.00      C1   C  
ATOM   1323  CD  LYS A 165      -1.533 -18.232 148.476  1.00  0.00      C1   C  
ATOM   1324  CE  LYS A 165      -0.866 -19.263 149.331  1.00  0.00      C1   C  
ATOM   1325  NZ  LYS A 165      -1.037 -19.178 150.791  1.00  0.00      C1   N  
ATOM   1326  N   CYS A 166      -5.936 -16.204 146.224  1.00  0.00      C1   N  
ATOM   1327  CA  CYS A 166      -7.163 -15.458 145.795  1.00  0.00      C1   C  
ATOM   1328  C   CYS A 166      -8.381 -15.779 146.759  1.00  0.00      C1   C  
ATOM   1329  O   CYS A 166      -8.456 -16.879 147.321  1.00  0.00      C1   O  
ATOM   1330  CB  CYS A 166      -7.432 -15.901 144.353  1.00  0.00      C1   C  
ATOM   1331  SG  CYS A 166      -6.288 -14.943 143.197  1.00  0.00      C1   S  
ATOM   1332  N   ASP A 167      -9.309 -14.786 146.852  1.00  0.00      C1   N  
ATOM   1333  CA  ASP A 167     -10.581 -14.932 147.570  1.00  0.00      C1   C  
ATOM   1334  C   ASP A 167     -11.439 -16.131 147.269  1.00  0.00      C1   C  
ATOM   1335  O   ASP A 167     -11.751 -16.401 146.071  1.00  0.00      C1   O  
ATOM   1336  CB  ASP A 167     -11.256 -13.553 147.670  1.00  0.00      C1   C  
ATOM   1337  CG  ASP A 167     -12.242 -13.361 148.757  1.00  0.00      C1   C  
ATOM   1338  OD1 ASP A 167     -13.349 -13.869 148.682  1.00  0.00      C1   O  
ATOM   1339  OD2 ASP A 167     -11.886 -12.743 149.818  1.00  0.00      C1   O  
ATOM   1340  N   PRO A 168     -11.930 -16.875 148.369  1.00  0.00      C1   N  
ATOM   1341  CA  PRO A 168     -13.008 -17.905 148.239  1.00  0.00      C1   C  
ATOM   1342  C   PRO A 168     -14.267 -17.435 147.409  1.00  0.00      C1   C  
ATOM   1343  O   PRO A 168     -14.911 -18.378 146.932  1.00  0.00      C1   O  
ATOM   1344  CB  PRO A 168     -13.403 -18.257 149.626  1.00  0.00      C1   C  
ATOM   1345  CG  PRO A 168     -12.161 -17.995 150.451  1.00  0.00      C1   C  
ATOM   1346  CD  PRO A 168     -11.636 -16.665 149.788  1.00  0.00      C1   C  
ATOM   1347  N   SER A 169     -14.642 -16.163 147.374  1.00  0.00      C1   N  
ATOM   1348  CA  SER A 169     -15.871 -15.676 146.664  1.00  0.00      C1   C  
ATOM   1349  C   SER A 169     -15.728 -15.911 145.170  1.00  0.00      C1   C  
ATOM   1350  O   SER A 169     -16.739 -15.761 144.427  1.00  0.00      C1   O  
ATOM   1351  CB  SER A 169     -16.028 -14.160 146.860  1.00  0.00      C1   C  
ATOM   1352  OG  SER A 169     -15.879 -13.744 148.205  1.00  0.00      C1   O  
ATOM   1353  N   CYS A 170     -14.552 -16.167 144.613  1.00  0.00      C1   N  
ATOM   1354  CA  CYS A 170     -14.280 -16.258 143.209  1.00  0.00      C1   C  
ATOM   1355  C   CYS A 170     -13.863 -17.624 142.606  1.00  0.00      C1   C  
ATOM   1356  O   CYS A 170     -13.444 -18.515 143.349  1.00  0.00      C1   O  
ATOM   1357  CB  CYS A 170     -13.150 -15.254 143.089  1.00  0.00      C1   C  
ATOM   1358  SG  CYS A 170     -13.248 -13.621 143.781  1.00  0.00      C1   S  
ATOM   1359  N   PRO A 171     -14.012 -17.759 141.306  1.00  0.00      C1   N  
ATOM   1360  CA  PRO A 171     -13.814 -19.064 140.654  1.00  0.00      C1   C  
ATOM   1361  C   PRO A 171     -12.342 -19.615 140.684  1.00  0.00      C1   C  
ATOM   1362  O   PRO A 171     -11.408 -18.789 140.917  1.00  0.00      C1   O  
ATOM   1363  CB  PRO A 171     -14.360 -18.836 139.199  1.00  0.00      C1   C  
ATOM   1364  CG  PRO A 171     -15.150 -17.517 139.175  1.00  0.00      C1   C  
ATOM   1365  CD  PRO A 171     -14.484 -16.821 140.344  1.00  0.00      C1   C  
ATOM   1366  N   ASN A 172     -12.232 -20.897 140.390  1.00  0.00      C1   N  
ATOM   1367  CA  ASN A 172     -10.981 -21.682 140.600  1.00  0.00      C1   C  
ATOM   1368  C   ASN A 172      -9.844 -21.277 139.716  1.00  0.00      C1   C  
ATOM   1369  O   ASN A 172      -9.971 -21.360 138.529  1.00  0.00      C1   O  
ATOM   1370  CB  ASN A 172     -11.335 -23.191 140.519  1.00  0.00      C1   C  
ATOM   1371  CG  ASN A 172     -10.288 -24.153 140.957  1.00  0.00      C1   C  
ATOM   1372  ND2 ASN A 172      -9.773 -24.962 140.041  1.00  0.00      C1   N  
ATOM   1373  OD1 ASN A 172      -9.708 -23.929 142.028  1.00  0.00      C1   O  
ATOM   1374  N   GLY A 173      -8.698 -20.930 140.262  1.00  0.00      C1   N  
ATOM   1375  CA  GLY A 173      -7.639 -20.152 139.706  1.00  0.00      C1   C  
ATOM   1376  C   GLY A 173      -7.997 -18.843 139.031  1.00  0.00      C1   C  
ATOM   1377  O   GLY A 173      -7.050 -18.122 138.689  1.00  0.00      C1   O  
ATOM   1378  N   SER A 174      -9.271 -18.459 138.870  1.00  0.00      C1   N  
ATOM   1379  CA  SER A 174      -9.625 -17.382 137.981  1.00  0.00      C1   C  
ATOM   1380  C   SER A 174      -9.662 -16.013 138.574  1.00  0.00      C1   C  
ATOM   1381  O   SER A 174     -10.761 -15.522 138.694  1.00  0.00      C1   O  
ATOM   1382  CB  SER A 174     -10.905 -17.705 137.195  1.00  0.00      C1   C  
ATOM   1383  OG  SER A 174     -10.807 -19.026 136.589  1.00  0.00      C1   O  
ATOM   1384  N   CYS A 175      -8.549 -15.407 138.913  1.00  0.00      C1   N  
ATOM   1385  CA  CYS A 175      -8.465 -14.115 139.443  1.00  0.00      C1   C  
ATOM   1386  C   CYS A 175      -7.136 -13.521 138.811  1.00  0.00      C1   C  
ATOM   1387  O   CYS A 175      -6.175 -14.197 138.487  1.00  0.00      C1   O  
ATOM   1388  CB  CYS A 175      -8.240 -14.261 140.948  1.00  0.00      C1   C  
ATOM   1389  SG  CYS A 175      -6.881 -15.375 141.339  1.00  0.00      C1   S  
ATOM   1390  N   TRP A 176      -7.055 -12.231 138.690  1.00  0.00      C1   N  
ATOM   1391  CA  TRP A 176      -5.926 -11.437 138.142  1.00  0.00      C1   C  
ATOM   1392  C   TRP A 176      -4.847 -11.326 139.268  1.00  0.00      C1   C  
ATOM   1393  O   TRP A 176      -3.628 -11.153 138.972  1.00  0.00      C1   O  
ATOM   1394  CB  TRP A 176      -6.530 -10.076 137.602  1.00  0.00      C1   C  
ATOM   1395  CG  TRP A 176      -7.572 -10.261 136.521  1.00  0.00      C1   C  
ATOM   1396  CD1 TRP A 176      -8.861 -10.268 136.644  1.00  0.00      C1   C  
ATOM   1397  CD2 TRP A 176      -7.346 -10.631 135.145  1.00  0.00      C1   C  
ATOM   1398  CE2 TRP A 176      -8.543 -10.897 134.478  1.00  0.00      C1   C  
ATOM   1399  CE3 TRP A 176      -6.218 -10.915 134.318  1.00  0.00      C1   C  
ATOM   1400  NE1 TRP A 176      -9.449 -10.656 135.456  1.00  0.00      C1   N  
ATOM   1401  CZ2 TRP A 176      -8.698 -11.325 133.146  1.00  0.00      C1   C  
ATOM   1402  CZ3 TRP A 176      -6.275 -11.387 132.986  1.00  0.00      C1   C  
ATOM   1403  CH2 TRP A 176      -7.502 -11.602 132.449  1.00  0.00      C1   C  
ATOM   1404  N   GLY A 177      -5.289 -11.463 140.520  1.00  0.00      C1   N  
ATOM   1405  CA  GLY A 177      -4.436 -11.720 141.663  1.00  0.00      C1   C  
ATOM   1406  C   GLY A 177      -5.238 -11.612 142.944  1.00  0.00      C1   C  
ATOM   1407  O   GLY A 177      -6.457 -11.679 142.933  1.00  0.00      C1   O  
ATOM   1408  N   ALA A 178      -4.569 -11.451 144.066  1.00  0.00      C1   N  
ATOM   1409  CA  ALA A 178      -5.096 -11.441 145.487  1.00  0.00      C1   C  
ATOM   1410  C   ALA A 178      -6.223 -10.466 145.653  1.00  0.00      C1   C  
ATOM   1411  O   ALA A 178      -6.086  -9.357 145.224  1.00  0.00      C1   O  
ATOM   1412  CB  ALA A 178      -3.885 -11.224 146.389  1.00  0.00      C1   C  
ATOM   1413  N   GLY A 179      -7.235 -10.771 146.475  1.00  0.00      C1   N  
ATOM   1414  CA  GLY A 179      -8.325  -9.860 146.900  1.00  0.00      C1   C  
ATOM   1415  C   GLY A 179      -9.521  -9.763 146.000  1.00  0.00      C1   C  
ATOM   1416  O   GLY A 179      -9.407  -9.847 144.755  1.00  0.00      C1   O  
ATOM   1417  N   GLU A 180     -10.728  -9.617 146.639  1.00  0.00      C1   N  
ATOM   1418  CA  GLU A 180     -11.993  -9.858 145.975  1.00  0.00      C1   C  
ATOM   1419  C   GLU A 180     -12.414  -9.059 144.734  1.00  0.00      C1   C  
ATOM   1420  O   GLU A 180     -13.217  -9.408 143.896  1.00  0.00      C1   O  
ATOM   1421  CB  GLU A 180     -13.017  -9.741 146.998  1.00  0.00      C1   C  
ATOM   1422  CG  GLU A 180     -14.350 -10.485 146.756  1.00  0.00      C1   C  
ATOM   1423  CD  GLU A 180     -15.349 -10.351 147.917  1.00  0.00      C1   C  
ATOM   1424  OE1 GLU A 180     -15.036 -10.624 149.080  1.00  0.00      C1   O  
ATOM   1425  OE2 GLU A 180     -16.532 -10.042 147.688  1.00  0.00      C1   O  
ATOM   1426  N   GLU A 181     -11.824  -7.872 144.658  1.00  0.00      C1   N  
ATOM   1427  CA  GLU A 181     -12.019  -7.001 143.496  1.00  0.00      C1   C  
ATOM   1428  C   GLU A 181     -11.112  -7.319 142.308  1.00  0.00      C1   C  
ATOM   1429  O   GLU A 181     -11.332  -6.790 141.231  1.00  0.00      C1   O  
ATOM   1430  CB  GLU A 181     -12.029  -5.535 143.888  1.00  0.00      C1   C  
ATOM   1431  CG  GLU A 181     -10.611  -5.233 144.439  1.00  0.00      C1   C  
ATOM   1432  CD  GLU A 181     -10.560  -4.081 145.393  1.00  0.00      C1   C  
ATOM   1433  OE1 GLU A 181     -11.145  -4.171 146.462  1.00  0.00      C1   O  
ATOM   1434  OE2 GLU A 181      -9.955  -3.005 145.039  1.00  0.00      C1   O  
ATOM   1435  N   ASN A 182     -10.083  -8.132 142.483  1.00  0.00      C1   N  
ATOM   1436  CA  ASN A 182      -9.103  -8.487 141.404  1.00  0.00      C1   C  
ATOM   1437  C   ASN A 182      -9.384  -9.882 140.840  1.00  0.00      C1   C  
ATOM   1438  O   ASN A 182      -8.735 -10.410 139.948  1.00  0.00      C1   O  
ATOM   1439  CB  ASN A 182      -7.705  -8.311 142.040  1.00  0.00      C1   C  
ATOM   1440  CG  ASN A 182      -7.317  -6.891 142.325  1.00  0.00      C1   C  
ATOM   1441  ND2 ASN A 182      -6.394  -6.320 141.631  1.00  0.00      C1   N  
ATOM   1442  OD1 ASN A 182      -7.802  -6.226 143.234  1.00  0.00      C1   O  
ATOM   1443  N   CYS A 183     -10.450 -10.445 141.293  1.00  0.00      C1   N  
ATOM   1444  CA  CYS A 183     -11.023 -11.697 140.768  1.00  0.00      C1   C  
ATOM   1445  C   CYS A 183     -11.735 -11.462 139.395  1.00  0.00      C1   C  
ATOM   1446  O   CYS A 183     -12.258 -10.392 139.118  1.00  0.00      C1   O  
ATOM   1447  CB  CYS A 183     -12.029 -12.222 141.737  1.00  0.00      C1   C  
ATOM   1448  SG  CYS A 183     -11.412 -13.046 143.212  1.00  0.00      C1   S  
ATOM   1449  N   GLN A 184     -11.786 -12.506 138.503  1.00  0.00      C1   N  
ATOM   1450  CA  GLN A 184     -12.562 -12.518 137.249  1.00  0.00      C1   C  
ATOM   1451  C   GLN A 184     -14.094 -12.873 137.449  1.00  0.00      C1   C  
ATOM   1452  O   GLN A 184     -14.467 -13.926 137.960  1.00  0.00      C1   O  
ATOM   1453  CB  GLN A 184     -11.874 -13.482 136.343  1.00  0.00      C1   C  
ATOM   1454  CG  GLN A 184     -12.633 -13.662 134.969  1.00  0.00      C1   C  
ATOM   1455  CD  GLN A 184     -12.418 -14.821 134.060  1.00  0.00      C1   C  
ATOM   1456  NE2 GLN A 184     -13.096 -14.863 132.983  1.00  0.00      C1   N  
ATOM   1457  OE1 GLN A 184     -11.599 -15.716 134.277  1.00  0.00      C1   O  
ATOM   1458  N   LYS A 185     -14.935 -11.925 137.047  1.00  0.00      C1   N  
ATOM   1459  CA  LYS A 185     -16.341 -12.007 137.031  1.00  0.00      C1   C  
ATOM   1460  C   LYS A 185     -16.890 -12.706 135.767  1.00  0.00      C1   C  
ATOM   1461  O   LYS A 185     -16.590 -12.391 134.611  1.00  0.00      C1   O  
ATOM   1462  CB  LYS A 185     -16.916 -10.568 137.139  1.00  0.00      C1   C  
ATOM   1463  CG  LYS A 185     -16.440  -9.649 138.258  1.00  0.00      C1   C  
ATOM   1464  CD  LYS A 185     -17.074  -8.256 138.180  1.00  0.00      C1   C  
ATOM   1465  CE  LYS A 185     -16.449  -7.389 137.079  1.00  0.00      C1   C  
ATOM   1466  NZ  LYS A 185     -15.038  -6.948 137.414  1.00  0.00      C1   N  
ATOM   1467  N   LEU A 186     -17.822 -13.637 135.967  1.00  0.00      C1   N  
ATOM   1468  CA  LEU A 186     -18.363 -14.501 134.894  1.00  0.00      C1   C  
ATOM   1469  C   LEU A 186     -19.668 -13.818 134.463  1.00  0.00      C1   C  
ATOM   1470  O   LEU A 186     -20.235 -12.955 135.122  1.00  0.00      C1   O  
ATOM   1471  CB  LEU A 186     -18.518 -15.961 135.472  1.00  0.00      C1   C  
ATOM   1472  CG  LEU A 186     -17.165 -16.551 135.925  1.00  0.00      C1   C  
ATOM   1473  CD1 LEU A 186     -17.429 -18.055 136.152  1.00  0.00      C1   C  
ATOM   1474  CD2 LEU A 186     -16.076 -16.321 134.832  1.00  0.00      C1   C  
ATOM   1475  N   THR A 187     -20.150 -14.240 133.227  1.00  0.00      C1   N  
ATOM   1476  CA  THR A 187     -21.376 -13.695 132.579  1.00  0.00      C1   C  
ATOM   1477  C   THR A 187     -22.246 -14.870 132.123  1.00  0.00      C1   C  
ATOM   1478  O   THR A 187     -23.444 -14.776 132.128  1.00  0.00      C1   O  
ATOM   1479  CB  THR A 187     -21.062 -12.705 131.397  1.00  0.00      C1   C  
ATOM   1480  CG2 THR A 187     -20.443 -11.338 131.749  1.00  0.00      C1   C  
ATOM   1481  OG1 THR A 187     -20.139 -13.350 130.499  1.00  0.00      C1   O  
ATOM   1482  N   LYS A 188     -21.688 -15.975 131.670  1.00  0.00      C1   N  
ATOM   1483  CA  LYS A 188     -22.342 -17.200 131.267  1.00  0.00      C1   C  
ATOM   1484  C   LYS A 188     -22.539 -18.293 132.381  1.00  0.00      C1   C  
ATOM   1485  O   LYS A 188     -21.547 -18.930 132.693  1.00  0.00      C1   O  
ATOM   1486  CB  LYS A 188     -21.388 -17.730 130.108  1.00  0.00      C1   C  
ATOM   1487  CG  LYS A 188     -21.466 -16.948 128.812  1.00  0.00      C1   C  
ATOM   1488  CD  LYS A 188     -20.621 -17.627 127.798  1.00  0.00      C1   C  
ATOM   1489  CE  LYS A 188     -20.487 -16.699 126.581  1.00  0.00      C1   C  
ATOM   1490  NZ  LYS A 188     -19.417 -17.202 125.595  1.00  0.00      C1   N  
ATOM   1491  N   ILE A 189     -23.733 -18.464 132.944  1.00  0.00      C1   N  
ATOM   1492  CA  ILE A 189     -24.917 -17.723 132.836  1.00  0.00      C1   C  
ATOM   1493  C   ILE A 189     -25.363 -17.368 134.236  1.00  0.00      C1   C  
ATOM   1494  O   ILE A 189     -25.510 -18.275 135.011  1.00  0.00      C1   O  
ATOM   1495  CB  ILE A 189     -26.032 -18.373 131.978  1.00  0.00      C1   C  
ATOM   1496  CG1 ILE A 189     -25.597 -18.721 130.494  1.00  0.00      C1   C  
ATOM   1497  CG2 ILE A 189     -27.315 -17.459 131.930  1.00  0.00      C1   C  
ATOM   1498  CD  ILE A 189     -26.416 -19.816 129.855  1.00  0.00      C1   C  
ATOM   1499  N   ILE A 190     -25.283 -16.108 134.650  1.00  0.00      C1   N  
ATOM   1500  CA  ILE A 190     -25.358 -15.679 135.984  1.00  0.00      C1   C  
ATOM   1501  C   ILE A 190     -26.710 -15.013 136.144  1.00  0.00      C1   C  
ATOM   1502  O   ILE A 190     -26.697 -13.804 136.493  1.00  0.00      C1   O  
ATOM   1503  CB  ILE A 190     -24.130 -14.847 136.426  1.00  0.00      C1   C  
ATOM   1504  CG1 ILE A 190     -22.801 -15.126 135.739  1.00  0.00      C1   C  
ATOM   1505  CG2 ILE A 190     -23.989 -14.897 137.948  1.00  0.00      C1   C  
ATOM   1506  CD  ILE A 190     -22.251 -16.544 135.865  1.00  0.00      C1   C  
ATOM   1507  N   CYS A 191     -27.855 -15.613 135.940  1.00  0.00      C1   N  
ATOM   1508  CA  CYS A 191     -29.218 -15.075 136.099  1.00  0.00      C1   C  
ATOM   1509  C   CYS A 191     -30.232 -16.184 136.360  1.00  0.00      C1   C  
ATOM   1510  O   CYS A 191     -30.855 -16.305 137.463  1.00  0.00      C1   O  
ATOM   1511  CB  CYS A 191     -29.667 -14.207 134.892  1.00  0.00      C1   C  
ATOM   1512  SG  CYS A 191     -29.183 -14.881 133.289  1.00  0.00      C1   S  
ATOM   1513  N   ALA A 192     -30.298 -17.158 135.444  1.00  0.00      C1   N  
ATOM   1514  CA  ALA A 192     -31.155 -18.381 135.532  1.00  0.00      C1   C  
ATOM   1515  C   ALA A 192     -30.746 -19.451 134.621  1.00  0.00      C1   C  
ATOM   1516  O   ALA A 192     -30.357 -19.156 133.458  1.00  0.00      C1   O  
ATOM   1517  CB  ALA A 192     -32.663 -18.097 135.326  1.00  0.00      C1   C  
ATOM   1518  N   GLN A 193     -30.757 -20.740 134.992  1.00  0.00      C1   N  
ATOM   1519  CA  GLN A 193     -30.161 -21.785 134.165  1.00  0.00      C1   C  
ATOM   1520  C   GLN A 193     -30.993 -22.093 132.840  1.00  0.00      C1   C  
ATOM   1521  O   GLN A 193     -30.461 -22.653 131.922  1.00  0.00      C1   O  
ATOM   1522  CB  GLN A 193     -29.845 -22.972 135.062  1.00  0.00      C1   C  
ATOM   1523  CG  GLN A 193     -31.046 -23.802 135.444  1.00  0.00      C1   C  
ATOM   1524  CD  GLN A 193     -30.625 -25.040 136.238  1.00  0.00      C1   C  
ATOM   1525  NE2 GLN A 193     -31.316 -26.130 136.182  1.00  0.00      C1   N  
ATOM   1526  OE1 GLN A 193     -29.633 -25.010 137.024  1.00  0.00      C1   O  
ATOM   1527  N   GLN A 194     -32.226 -21.612 132.779  1.00  0.00      C1   N  
ATOM   1528  CA  GLN A 194     -33.158 -21.707 131.638  1.00  0.00      C1   C  
ATOM   1529  C   GLN A 194     -33.020 -20.585 130.574  1.00  0.00      C1   C  
ATOM   1530  O   GLN A 194     -33.598 -20.573 129.472  1.00  0.00      C1   O  
ATOM   1531  CB  GLN A 194     -34.648 -21.787 132.091  1.00  0.00      C1   C  
ATOM   1532  CG  GLN A 194     -34.953 -22.933 133.054  1.00  0.00      C1   C  
ATOM   1533  CD  GLN A 194     -34.922 -22.528 134.493  1.00  0.00      C1   C  
ATOM   1534  NE2 GLN A 194     -35.445 -23.346 135.374  1.00  0.00      C1   N  
ATOM   1535  OE1 GLN A 194     -34.375 -21.536 134.941  1.00  0.00      C1   O  
ATOM   1536  N   CYS A 195     -32.186 -19.536 130.831  1.00  0.00      C1   N  
ATOM   1537  CA  CYS A 195     -31.903 -18.460 129.915  1.00  0.00      C1   C  
ATOM   1538  C   CYS A 195     -30.616 -18.686 129.095  1.00  0.00      C1   C  
ATOM   1539  O   CYS A 195     -29.738 -19.472 129.474  1.00  0.00      C1   O  
ATOM   1540  CB  CYS A 195     -31.733 -17.141 130.627  1.00  0.00      C1   C  
ATOM   1541  SG  CYS A 195     -33.091 -16.625 131.625  1.00  0.00      C1   S  
ATOM   1542  N   SER A 196     -30.373 -17.820 128.094  1.00  0.00      C1   N  
ATOM   1543  CA  SER A 196     -29.112 -17.646 127.328  1.00  0.00      C1   C  
ATOM   1544  C   SER A 196     -28.600 -16.208 127.185  1.00  0.00      C1   C  
ATOM   1545  O   SER A 196     -29.352 -15.312 127.323  1.00  0.00      C1   O  
ATOM   1546  CB  SER A 196     -29.299 -18.249 125.983  1.00  0.00      C1   C  
ATOM   1547  OG  SER A 196     -30.401 -17.643 125.318  1.00  0.00      C1   O  
ATOM   1548  N   GLY A 197     -27.309 -16.103 126.806  1.00  0.00      C1   N  
ATOM   1549  CA  GLY A 197     -26.553 -14.913 126.574  1.00  0.00      C1   C  
ATOM   1550  C   GLY A 197     -26.152 -14.275 127.912  1.00  0.00      C1   C  
ATOM   1551  O   GLY A 197     -26.722 -14.480 129.092  1.00  0.00      C1   O  
ATOM   1552  N   ARG A 198     -25.210 -13.350 127.856  1.00  0.00      C1   N  
ATOM   1553  CA  ARG A 198     -24.670 -12.682 129.091  1.00  0.00      C1   C  
ATOM   1554  C   ARG A 198     -25.732 -11.945 129.953  1.00  0.00      C1   C  
ATOM   1555  O   ARG A 198     -26.390 -11.008 129.536  1.00  0.00      C1   O  
ATOM   1556  CB  ARG A 198     -23.547 -11.717 128.595  1.00  0.00      C1   C  
ATOM   1557  CG  ARG A 198     -22.363 -12.276 127.759  1.00  0.00      C1   C  
ATOM   1558  CD  ARG A 198     -21.253 -11.253 127.601  1.00  0.00      C1   C  
ATOM   1559  NE  ARG A 198     -20.364 -11.784 126.531  1.00  0.00      C1   N  
ATOM   1560  CZ  ARG A 198     -19.354 -12.625 126.777  1.00  0.00      C1   C  
ATOM   1561  NH1 ARG A 198     -19.190 -13.091 127.976  1.00  0.00      C1   N  
ATOM   1562  NH2 ARG A 198     -18.523 -12.893 125.827  1.00  0.00      C1   N  
ATOM   1563  N   CYS A 199     -25.702 -12.301 131.240  1.00  0.00      C1   N  
ATOM   1564  CA  CYS A 199     -26.374 -11.556 132.326  1.00  0.00      C1   C  
ATOM   1565  C   CYS A 199     -25.547 -11.516 133.650  1.00  0.00      C1   C  
ATOM   1566  O   CYS A 199     -24.670 -12.325 133.784  1.00  0.00      C1   O  
ATOM   1567  CB  CYS A 199     -27.619 -12.457 132.484  1.00  0.00      C1   C  
ATOM   1568  SG  CYS A 199     -27.306 -14.172 132.955  1.00  0.00      C1   S  
ATOM   1569  N   ARG A 200     -25.880 -10.567 134.515  1.00  0.00      C1   N  
ATOM   1570  CA  ARG A 200     -25.536 -10.592 135.948  1.00  0.00      C1   C  
ATOM   1571  C   ARG A 200     -26.778 -10.281 136.775  1.00  0.00      C1   C  
ATOM   1572  O   ARG A 200     -27.336  -9.212 136.670  1.00  0.00      C1   O  
ATOM   1573  CB  ARG A 200     -24.284  -9.702 136.339  1.00  0.00      C1   C  
ATOM   1574  CG  ARG A 200     -22.939 -10.310 135.730  1.00  0.00      C1   C  
ATOM   1575  CD  ARG A 200     -21.726  -9.339 136.018  1.00  0.00      C1   C  
ATOM   1576  NE  ARG A 200     -21.529  -9.203 137.485  1.00  0.00      C1   N  
ATOM   1577  CZ  ARG A 200     -21.022 -10.159 138.229  1.00  0.00      C1   C  
ATOM   1578  NH1 ARG A 200     -20.280 -11.048 137.658  1.00  0.00      C1   N  
ATOM   1579  NH2 ARG A 200     -21.149 -10.194 139.518  1.00  0.00      C1   N  
ATOM   1580  N   GLY A 201     -27.046 -11.212 137.678  1.00  0.00      C1   N  
ATOM   1581  CA  GLY A 201     -28.013 -11.155 138.815  1.00  0.00      C1   C  
ATOM   1582  C   GLY A 201     -28.206 -12.510 139.400  1.00  0.00      C1   C  
ATOM   1583  O   GLY A 201     -27.261 -13.324 139.430  1.00  0.00      C1   O  
ATOM   1584  N   LYS A 202     -29.402 -12.775 139.874  1.00  0.00      C1   N  
ATOM   1585  CA  LYS A 202     -29.824 -14.039 140.541  1.00  0.00      C1   C  
ATOM   1586  C   LYS A 202     -31.168 -14.680 140.111  1.00  0.00      C1   C  
ATOM   1587  O   LYS A 202     -31.565 -15.623 140.736  1.00  0.00      C1   O  
ATOM   1588  CB  LYS A 202     -29.836 -13.766 142.007  1.00  0.00      C1   C  
ATOM   1589  CG  LYS A 202     -30.901 -12.817 142.586  1.00  0.00      C1   C  
ATOM   1590  CD  LYS A 202     -31.097 -12.892 144.094  1.00  0.00      C1   C  
ATOM   1591  CE  LYS A 202     -31.797 -14.171 144.512  1.00  0.00      C1   C  
ATOM   1592  NZ  LYS A 202     -32.146 -14.231 145.927  1.00  0.00      C1   N  
ATOM   1593  N   SER A 203     -31.843 -14.108 139.097  1.00  0.00      C1   N  
ATOM   1594  CA  SER A 203     -33.255 -14.369 138.774  1.00  0.00      C1   C  
ATOM   1595  C   SER A 203     -33.497 -14.408 137.267  1.00  0.00      C1   C  
ATOM   1596  O   SER A 203     -32.734 -13.837 136.528  1.00  0.00      C1   O  
ATOM   1597  CB  SER A 203     -34.195 -13.344 139.506  1.00  0.00      C1   C  
ATOM   1598  OG  SER A 203     -33.963 -11.959 139.174  1.00  0.00      C1   O  
ATOM   1599  N   PRO A 204     -34.616 -14.993 136.745  1.00  0.00      C1   N  
ATOM   1600  CA  PRO A 204     -35.079 -14.908 135.355  1.00  0.00      C1   C  
ATOM   1601  C   PRO A 204     -35.290 -13.398 135.026  1.00  0.00      C1   C  
ATOM   1602  O   PRO A 204     -34.963 -12.994 133.918  1.00  0.00      C1   O  
ATOM   1603  CB  PRO A 204     -36.364 -15.696 135.218  1.00  0.00      C1   C  
ATOM   1604  CG  PRO A 204     -36.202 -16.683 136.294  1.00  0.00      C1   C  
ATOM   1605  CD  PRO A 204     -35.456 -16.020 137.411  1.00  0.00      C1   C  
ATOM   1606  N   SER A 205     -35.701 -12.523 135.990  1.00  0.00      C1   N  
ATOM   1607  CA  SER A 205     -35.808 -11.040 135.767  1.00  0.00      C1   C  
ATOM   1608  C   SER A 205     -34.437 -10.469 135.358  1.00  0.00      C1   C  
ATOM   1609  O   SER A 205     -34.372  -9.328 134.823  1.00  0.00      C1   O  
ATOM   1610  CB  SER A 205     -36.126 -10.352 137.029  1.00  0.00      C1   C  
ATOM   1611  OG  SER A 205     -37.305 -10.747 137.670  1.00  0.00      C1   O  
ATOM   1612  N   ASP A 206     -33.290 -11.180 135.495  1.00  0.00      C1   N  
ATOM   1613  CA  ASP A 206     -31.932 -10.707 135.106  1.00  0.00      C1   C  
ATOM   1614  C   ASP A 206     -31.516 -11.083 133.685  1.00  0.00      C1   C  
ATOM   1615  O   ASP A 206     -30.531 -10.545 133.268  1.00  0.00      C1   O  
ATOM   1616  CB  ASP A 206     -30.843 -11.108 136.189  1.00  0.00      C1   C  
ATOM   1617  CG  ASP A 206     -31.152 -10.503 137.556  1.00  0.00      C1   C  
ATOM   1618  OD1 ASP A 206     -31.222  -9.261 137.722  1.00  0.00      C1   O  
ATOM   1619  OD2 ASP A 206     -31.506 -11.233 138.513  1.00  0.00      C1   O  
ATOM   1620  N   CYS A 207     -32.221 -11.937 133.008  1.00  0.00      C1   N  
ATOM   1621  CA  CYS A 207     -31.760 -12.438 131.685  1.00  0.00      C1   C  
ATOM   1622  C   CYS A 207     -31.897 -11.368 130.622  1.00  0.00      C1   C  
ATOM   1623  O   CYS A 207     -32.884 -10.589 130.667  1.00  0.00      C1   O  
ATOM   1624  CB  CYS A 207     -32.371 -13.773 131.214  1.00  0.00      C1   C  
ATOM   1625  SG  CYS A 207     -32.412 -15.000 132.553  1.00  0.00      C1   S  
ATOM   1626  N   CYS A 208     -30.954 -11.270 129.677  1.00  0.00      C1   N  
ATOM   1627  CA  CYS A 208     -30.912 -10.316 128.537  1.00  0.00      C1   C  
ATOM   1628  C   CYS A 208     -31.184 -10.905 127.127  1.00  0.00      C1   C  
ATOM   1629  O   CYS A 208     -30.871 -12.084 126.844  1.00  0.00      C1   O  
ATOM   1630  CB  CYS A 208     -29.473  -9.846 128.668  1.00  0.00      C1   C  
ATOM   1631  SG  CYS A 208     -28.953  -9.053 130.253  1.00  0.00      C1   S  
ATOM   1632  N   HIS A 209     -31.751 -10.082 126.181  1.00  0.00      C1   N  
ATOM   1633  CA  HIS A 209     -32.171 -10.607 124.858  1.00  0.00      C1   C  
ATOM   1634  C   HIS A 209     -31.031 -11.207 124.022  1.00  0.00      C1   C  
ATOM   1635  O   HIS A 209     -29.868 -10.851 124.046  1.00  0.00      C1   O  
ATOM   1636  CB  HIS A 209     -32.905  -9.522 124.042  1.00  0.00      C1   C  
ATOM   1637  CG  HIS A 209     -34.405  -9.659 124.301  1.00  0.00      C1   C  
ATOM   1638  CD2 HIS A 209     -35.425  -9.729 123.368  1.00  0.00      C1   C  
ATOM   1639  ND1 HIS A 209     -35.020  -9.424 125.506  1.00  0.00      C1   N  
ATOM   1640  CE1 HIS A 209     -36.356  -9.430 125.333  1.00  0.00      C1   C  
ATOM   1641  NE2 HIS A 209     -36.663  -9.616 124.051  1.00  0.00      C1   N  
ATOM   1642  N   ASN A 210     -31.423 -12.138 123.172  1.00  0.00      C1   N  
ATOM   1643  CA  ASN A 210     -30.578 -12.785 122.133  1.00  0.00      C1   C  
ATOM   1644  C   ASN A 210     -29.694 -11.809 121.191  1.00  0.00      C1   C  
ATOM   1645  O   ASN A 210     -28.678 -12.343 120.682  1.00  0.00      C1   O  
ATOM   1646  CB  ASN A 210     -31.420 -13.777 121.305  1.00  0.00      C1   C  
ATOM   1647  CG  ASN A 210     -30.642 -14.970 120.747  1.00  0.00      C1   C  
ATOM   1648  ND2 ASN A 210     -30.866 -15.298 119.507  1.00  0.00      C1   N  
ATOM   1649  OD1 ASN A 210     -29.737 -15.554 121.307  1.00  0.00      C1   O  
ATOM   1650  N   GLN A 211     -29.998 -10.515 121.007  1.00  0.00      C1   N  
ATOM   1651  CA  GLN A 211     -29.302  -9.519 120.251  1.00  0.00      C1   C  
ATOM   1652  C   GLN A 211     -28.328  -8.818 121.127  1.00  0.00      C1   C  
ATOM   1653  O   GLN A 211     -27.563  -8.029 120.560  1.00  0.00      C1   O  
ATOM   1654  CB  GLN A 211     -30.288  -8.522 119.506  1.00  0.00      C1   C  
ATOM   1655  CG  GLN A 211     -31.154  -9.273 118.482  1.00  0.00      C1   C  
ATOM   1656  CD  GLN A 211     -30.477  -9.374 117.104  1.00  0.00      C1   C  
ATOM   1657  NE2 GLN A 211     -31.129 -10.082 116.198  1.00  0.00      C1   N  
ATOM   1658  OE1 GLN A 211     -29.332  -9.004 116.803  1.00  0.00      C1   O  
ATOM   1659  N   CYS A 212     -28.286  -9.025 122.487  1.00  0.00      C1   N  
ATOM   1660  CA  CYS A 212     -27.394  -8.340 123.423  1.00  0.00      C1   C  
ATOM   1661  C   CYS A 212     -26.076  -8.954 123.335  1.00  0.00      C1   C  
ATOM   1662  O   CYS A 212     -25.851 -10.132 123.106  1.00  0.00      C1   O  
ATOM   1663  CB  CYS A 212     -28.001  -8.345 124.783  1.00  0.00      C1   C  
ATOM   1664  SG  CYS A 212     -29.568  -7.420 125.030  1.00  0.00      C1   S  
ATOM   1665  N   ALA A 213     -25.144  -8.096 123.734  1.00  0.00      C1   N  
ATOM   1666  CA  ALA A 213     -23.748  -8.343 124.046  1.00  0.00      C1   C  
ATOM   1667  C   ALA A 213     -23.232  -7.458 125.228  1.00  0.00      C1   C  
ATOM   1668  O   ALA A 213     -23.840  -6.455 125.592  1.00  0.00      C1   O  
ATOM   1669  CB  ALA A 213     -23.036  -8.063 122.680  1.00  0.00      C1   C  
ATOM   1670  N   ALA A 214     -22.169  -7.915 125.866  1.00  0.00      C1   N  
ATOM   1671  CA  ALA A 214     -21.617  -7.603 127.176  1.00  0.00      C1   C  
ATOM   1672  C   ALA A 214     -22.600  -7.855 128.384  1.00  0.00      C1   C  
ATOM   1673  O   ALA A 214     -22.278  -8.609 129.309  1.00  0.00      C1   O  
ATOM   1674  CB  ALA A 214     -20.859  -6.334 127.227  1.00  0.00      C1   C  
ATOM   1675  N   GLY A 215     -23.899  -7.415 128.217  1.00  0.00      C1   N  
ATOM   1676  CA  GLY A 215     -24.981  -7.691 129.217  1.00  0.00      C1   C  
ATOM   1677  C   GLY A 215     -26.260  -6.905 128.950  1.00  0.00      C1   C  
ATOM   1678  O   GLY A 215     -26.514  -6.600 127.783  1.00  0.00      C1   O  
ATOM   1679  N   CYS A 216     -26.912  -6.444 130.041  1.00  0.00      C1   N  
ATOM   1680  CA  CYS A 216     -28.093  -5.618 129.834  1.00  0.00      C1   C  
ATOM   1681  C   CYS A 216     -28.490  -4.861 131.112  1.00  0.00      C1   C  
ATOM   1682  O   CYS A 216     -27.956  -5.147 132.249  1.00  0.00      C1   O  
ATOM   1683  CB  CYS A 216     -29.280  -6.356 129.167  1.00  0.00      C1   C  
ATOM   1684  SG  CYS A 216     -30.216  -7.443 130.296  1.00  0.00      C1   S  
ATOM   1685  N   THR A 217     -29.418  -3.890 131.033  1.00  0.00      C1   N  
ATOM   1686  CA  THR A 217     -30.016  -3.042 132.009  1.00  0.00      C1   C  
ATOM   1687  C   THR A 217     -31.436  -3.347 132.303  1.00  0.00      C1   C  
ATOM   1688  O   THR A 217     -32.015  -2.798 133.202  1.00  0.00      C1   O  
ATOM   1689  CB  THR A 217     -29.807  -1.536 131.677  1.00  0.00      C1   C  
ATOM   1690  CG2 THR A 217     -28.392  -0.993 131.551  1.00  0.00      C1   C  
ATOM   1691  OG1 THR A 217     -30.453  -1.246 130.427  1.00  0.00      C1   O  
ATOM   1692  N   GLY A 218     -32.068  -4.197 131.455  1.00  0.00      C1   N  
ATOM   1693  CA  GLY A 218     -33.480  -4.568 131.624  1.00  0.00      C1   C  
ATOM   1694  C   GLY A 218     -33.916  -5.648 130.599  1.00  0.00      C1   C  
ATOM   1695  O   GLY A 218     -33.162  -6.010 129.648  1.00  0.00      C1   O  
ATOM   1696  N   PRO A 219     -35.138  -6.230 130.736  1.00  0.00      C1   N  
ATOM   1697  CA  PRO A 219     -35.430  -7.391 130.018  1.00  0.00      C1   C  
ATOM   1698  C   PRO A 219     -35.951  -7.219 128.574  1.00  0.00      C1   C  
ATOM   1699  O   PRO A 219     -36.849  -7.967 128.124  1.00  0.00      C1   O  
ATOM   1700  CB  PRO A 219     -36.395  -8.312 130.869  1.00  0.00      C1   C  
ATOM   1701  CG  PRO A 219     -36.635  -7.441 132.090  1.00  0.00      C1   C  
ATOM   1702  CD  PRO A 219     -36.126  -6.071 131.754  1.00  0.00      C1   C  
ATOM   1703  N   ARG A 220     -35.420  -6.303 127.757  1.00  0.00      C1   N  
ATOM   1704  CA  ARG A 220     -36.014  -5.868 126.438  1.00  0.00      C1   C  
ATOM   1705  C   ARG A 220     -35.048  -6.015 125.261  1.00  0.00      C1   C  
ATOM   1706  O   ARG A 220     -33.844  -5.892 125.555  1.00  0.00      C1   O  
ATOM   1707  CB  ARG A 220     -36.524  -4.452 126.485  1.00  0.00      C1   C  
ATOM   1708  CG  ARG A 220     -37.576  -4.025 127.443  1.00  0.00      C1   C  
ATOM   1709  CD  ARG A 220     -37.944  -2.571 127.229  1.00  0.00      C1   C  
ATOM   1710  NE  ARG A 220     -36.810  -1.614 127.232  1.00  0.00      C1   N  
ATOM   1711  CZ  ARG A 220     -36.842  -0.422 126.698  1.00  0.00      C1   C  
ATOM   1712  NH1 ARG A 220     -37.930  -0.039 126.112  1.00  0.00      C1   N  
ATOM   1713  NH2 ARG A 220     -35.823   0.350 126.609  1.00  0.00      C1   N  
ATOM   1714  N   GLU A 221     -35.372  -6.131 124.015  1.00  0.00      C1   N  
ATOM   1715  CA  GLU A 221     -34.387  -5.979 122.901  1.00  0.00      C1   C  
ATOM   1716  C   GLU A 221     -33.837  -4.618 122.694  1.00  0.00      C1   C  
ATOM   1717  O   GLU A 221     -33.035  -4.325 121.836  1.00  0.00      C1   O  
ATOM   1718  CB  GLU A 221     -35.052  -6.606 121.654  1.00  0.00      C1   C  
ATOM   1719  CG  GLU A 221     -34.012  -7.149 120.692  1.00  0.00      C1   C  
ATOM   1720  CD  GLU A 221     -34.799  -7.938 119.580  1.00  0.00      C1   C  
ATOM   1721  OE1 GLU A 221     -34.850  -9.206 119.606  1.00  0.00      C1   O  
ATOM   1722  OE2 GLU A 221     -35.502  -7.335 118.798  1.00  0.00      C1   O  
ATOM   1723  N   SER A 222     -34.057  -3.744 123.659  1.00  0.00      C1   N  
ATOM   1724  CA  SER A 222     -33.756  -2.285 123.682  1.00  0.00      C1   C  
ATOM   1725  C   SER A 222     -32.932  -1.851 124.970  1.00  0.00      C1   C  
ATOM   1726  O   SER A 222     -32.755  -0.727 125.279  1.00  0.00      C1   O  
ATOM   1727  CB  SER A 222     -34.943  -1.332 123.440  1.00  0.00      C1   C  
ATOM   1728  OG  SER A 222     -36.189  -1.645 124.064  1.00  0.00      C1   O  
ATOM   1729  N   ASP A 223     -32.406  -2.818 125.700  1.00  0.00      C1   N  
ATOM   1730  CA  ASP A 223     -31.723  -2.695 127.029  1.00  0.00      C1   C  
ATOM   1731  C   ASP A 223     -30.275  -3.331 127.202  1.00  0.00      C1   C  
ATOM   1732  O   ASP A 223     -29.612  -3.156 128.197  1.00  0.00      C1   O  
ATOM   1733  CB  ASP A 223     -32.676  -3.188 128.176  1.00  0.00      C1   C  
ATOM   1734  CG  ASP A 223     -34.007  -2.453 128.369  1.00  0.00      C1   C  
ATOM   1735  OD1 ASP A 223     -34.993  -3.093 128.790  1.00  0.00      C1   O  
ATOM   1736  OD2 ASP A 223     -34.093  -1.246 128.103  1.00  0.00      C1   O  
ATOM   1737  N   CYS A 224     -29.809  -3.926 126.112  1.00  0.00      C1   N  
ATOM   1738  CA  CYS A 224     -28.371  -4.329 126.024  1.00  0.00      C1   C  
ATOM   1739  C   CYS A 224     -27.403  -3.255 126.428  1.00  0.00      C1   C  
ATOM   1740  O   CYS A 224     -27.602  -2.087 126.037  1.00  0.00      C1   O  
ATOM   1741  CB  CYS A 224     -28.111  -4.623 124.597  1.00  0.00      C1   C  
ATOM   1742  SG  CYS A 224     -29.417  -5.727 123.786  1.00  0.00      C1   S  
ATOM   1743  N   LEU A 225     -26.238  -3.678 126.911  1.00  0.00      C1   N  
ATOM   1744  CA  LEU A 225     -25.117  -2.787 127.023  1.00  0.00      C1   C  
ATOM   1745  C   LEU A 225     -24.398  -2.446 125.658  1.00  0.00      C1   C  
ATOM   1746  O   LEU A 225     -23.761  -1.401 125.581  1.00  0.00      C1   O  
ATOM   1747  CB  LEU A 225     -24.124  -3.353 128.075  1.00  0.00      C1   C  
ATOM   1748  CG  LEU A 225     -24.679  -3.309 129.524  1.00  0.00      C1   C  
ATOM   1749  CD1 LEU A 225     -23.674  -3.976 130.527  1.00  0.00      C1   C  
ATOM   1750  CD2 LEU A 225     -25.009  -1.943 129.970  1.00  0.00      C1   C  
ATOM   1751  N   VAL A 226     -24.490  -3.368 124.711  1.00  0.00      C1   N  
ATOM   1752  CA  VAL A 226     -23.821  -3.364 123.403  1.00  0.00      C1   C  
ATOM   1753  C   VAL A 226     -24.680  -4.298 122.516  1.00  0.00      C1   C  
ATOM   1754  O   VAL A 226     -25.203  -5.309 122.961  1.00  0.00      C1   O  
ATOM   1755  CB  VAL A 226     -22.333  -3.886 123.424  1.00  0.00      C1   C  
ATOM   1756  CG1 VAL A 226     -21.726  -3.484 122.124  1.00  0.00      C1   C  
ATOM   1757  CG2 VAL A 226     -21.377  -3.259 124.379  1.00  0.00      C1   C  
ATOM   1758  N   CYS A 227     -24.799  -3.988 121.278  1.00  0.00      C1   N  
ATOM   1759  CA  CYS A 227     -25.423  -4.811 120.280  1.00  0.00      C1   C  
ATOM   1760  C   CYS A 227     -24.466  -5.845 119.697  1.00  0.00      C1   C  
ATOM   1761  O   CYS A 227     -23.275  -5.590 119.584  1.00  0.00      C1   O  
ATOM   1762  CB  CYS A 227     -26.177  -3.925 119.258  1.00  0.00      C1   C  
ATOM   1763  SG  CYS A 227     -27.455  -2.768 119.820  1.00  0.00      C1   S  
ATOM   1764  N   ARG A 228     -24.884  -7.088 119.396  1.00  0.00      C1   N  
ATOM   1765  CA  ARG A 228     -23.966  -8.128 118.970  1.00  0.00      C1   C  
ATOM   1766  C   ARG A 228     -23.352  -7.793 117.595  1.00  0.00      C1   C  
ATOM   1767  O   ARG A 228     -22.146  -7.988 117.376  1.00  0.00      C1   O  
ATOM   1768  CB  ARG A 228     -24.630  -9.483 119.106  1.00  0.00      C1   C  
ATOM   1769  CG  ARG A 228     -23.639 -10.582 118.741  1.00  0.00      C1   C  
ATOM   1770  CD  ARG A 228     -24.399 -11.844 118.737  1.00  0.00      C1   C  
ATOM   1771  NE  ARG A 228     -25.278 -12.167 117.596  1.00  0.00      C1   N  
ATOM   1772  CZ  ARG A 228     -24.924 -12.618 116.424  1.00  0.00      C1   C  
ATOM   1773  NH1 ARG A 228     -23.770 -13.218 116.252  1.00  0.00      C1   N  
ATOM   1774  NH2 ARG A 228     -25.814 -12.633 115.490  1.00  0.00      C1   N  
ATOM   1775  N   LYS A 229     -24.220  -7.296 116.744  1.00  0.00      C1   N  
ATOM   1776  CA  LYS A 229     -23.869  -6.972 115.338  1.00  0.00      C1   C  
ATOM   1777  C   LYS A 229     -24.121  -5.461 115.103  1.00  0.00      C1   C  
ATOM   1778  O   LYS A 229     -23.208  -4.656 115.067  1.00  0.00      C1   O  
ATOM   1779  CB  LYS A 229     -24.501  -7.842 114.278  1.00  0.00      C1   C  
ATOM   1780  CG  LYS A 229     -24.019  -9.302 114.129  1.00  0.00      C1   C  
ATOM   1781  CD  LYS A 229     -22.491  -9.498 114.059  1.00  0.00      C1   C  
ATOM   1782  CE  LYS A 229     -22.241 -11.016 113.736  1.00  0.00      C1   C  
ATOM   1783  NZ  LYS A 229     -20.822 -11.270 113.554  1.00  0.00      C1   N  
ATOM   1784  N   PHE A 230     -25.357  -4.961 115.062  1.00  0.00      C1   N  
ATOM   1785  CA  PHE A 230     -25.799  -3.588 114.744  1.00  0.00      C1   C  
ATOM   1786  C   PHE A 230     -26.832  -2.933 115.696  1.00  0.00      C1   C  
ATOM   1787  O   PHE A 230     -27.709  -3.651 116.133  1.00  0.00      C1   O  
ATOM   1788  CB  PHE A 230     -26.211  -3.372 113.256  1.00  0.00      C1   C  
ATOM   1789  CG  PHE A 230     -25.126  -3.659 112.300  1.00  0.00      C1   C  
ATOM   1790  CD1 PHE A 230     -24.252  -2.656 111.844  1.00  0.00      C1   C  
ATOM   1791  CD2 PHE A 230     -24.932  -4.912 111.842  1.00  0.00      C1   C  
ATOM   1792  CE1 PHE A 230     -23.288  -2.958 110.880  1.00  0.00      C1   C  
ATOM   1793  CE2 PHE A 230     -24.027  -5.221 110.778  1.00  0.00      C1   C  
ATOM   1794  CZ  PHE A 230     -23.171  -4.197 110.284  1.00  0.00      C1   C  
ATOM   1795  N   ARG A 231     -26.789  -1.630 115.838  1.00  0.00      C1   N  
ATOM   1796  CA  ARG A 231     -27.808  -0.822 116.579  1.00  0.00      C1   C  
ATOM   1797  C   ARG A 231     -28.627  -0.012 115.626  1.00  0.00      C1   C  
ATOM   1798  O   ARG A 231     -28.035   0.600 114.766  1.00  0.00      C1   O  
ATOM   1799  CB  ARG A 231     -27.002  -0.067 117.596  1.00  0.00      C1   C  
ATOM   1800  CG  ARG A 231     -27.966   0.848 118.355  1.00  0.00      C1   C  
ATOM   1801  CD  ARG A 231     -27.222   1.700 119.411  1.00  0.00      C1   C  
ATOM   1802  NE  ARG A 231     -26.294   0.947 120.279  1.00  0.00      C1   N  
ATOM   1803  CZ  ARG A 231     -25.932   1.325 121.440  1.00  0.00      C1   C  
ATOM   1804  NH1 ARG A 231     -26.431   2.395 122.040  1.00  0.00      C1   N  
ATOM   1805  NH2 ARG A 231     -25.213   0.476 122.133  1.00  0.00      C1   N  
ATOM   1806  N   ASP A 232     -29.921   0.049 115.844  1.00  0.00      C1   N  
ATOM   1807  CA  ASP A 232     -30.936   0.789 115.061  1.00  0.00      C1   C  
ATOM   1808  C   ASP A 232     -32.034   1.360 115.926  1.00  0.00      C1   C  
ATOM   1809  O   ASP A 232     -32.730   0.623 116.671  1.00  0.00      C1   O  
ATOM   1810  CB  ASP A 232     -31.559  -0.154 114.036  1.00  0.00      C1   C  
ATOM   1811  CG  ASP A 232     -32.539   0.514 113.150  1.00  0.00      C1   C  
ATOM   1812  OD1 ASP A 232     -33.491  -0.145 112.595  1.00  0.00      C1   O  
ATOM   1813  OD2 ASP A 232     -32.424   1.743 112.898  1.00  0.00      C1   O  
ATOM   1814  N   GLU A 233     -32.154   2.657 115.970  1.00  0.00      C1   N  
ATOM   1815  CA  GLU A 233     -33.029   3.632 116.728  1.00  0.00      C1   C  
ATOM   1816  C   GLU A 233     -33.160   3.449 118.313  1.00  0.00      C1   C  
ATOM   1817  O   GLU A 233     -33.135   4.396 119.089  1.00  0.00      C1   O  
ATOM   1818  CB  GLU A 233     -34.383   3.882 116.052  1.00  0.00      C1   C  
ATOM   1819  CG  GLU A 233     -34.904   5.263 116.084  1.00  0.00      C1   C  
ATOM   1820  CD  GLU A 233     -36.310   5.374 115.364  1.00  0.00      C1   C  
ATOM   1821  OE1 GLU A 233     -36.345   5.578 114.105  1.00  0.00      C1   O  
ATOM   1822  OE2 GLU A 233     -37.405   5.188 115.959  1.00  0.00      C1   O  
ATOM   1823  N   ALA A 234     -33.240   2.184 118.728  1.00  0.00      C1   N  
ATOM   1824  CA  ALA A 234     -33.464   1.826 120.108  1.00  0.00      C1   C  
ATOM   1825  C   ALA A 234     -33.171   0.332 120.459  1.00  0.00      C1   C  
ATOM   1826  O   ALA A 234     -32.884   0.013 121.565  1.00  0.00      C1   O  
ATOM   1827  CB  ALA A 234     -34.888   2.150 120.529  1.00  0.00      C1   C  
ATOM   1828  N   THR A 235     -33.036  -0.571 119.437  1.00  0.00      C1   N  
ATOM   1829  CA  THR A 235     -32.908  -2.012 119.636  1.00  0.00      C1   C  
ATOM   1830  C   THR A 235     -31.754  -2.591 118.709  1.00  0.00      C1   C  
ATOM   1831  O   THR A 235     -31.352  -2.055 117.698  1.00  0.00      C1   O  
ATOM   1832  CB  THR A 235     -34.156  -2.829 119.149  1.00  0.00      C1   C  
ATOM   1833  CG2 THR A 235     -35.546  -2.683 119.850  1.00  0.00      C1   C  
ATOM   1834  OG1 THR A 235     -34.521  -2.614 117.805  1.00  0.00      C1   O  
ATOM   1835  N   CYS A 236     -31.338  -3.736 119.111  1.00  0.00      C1   N  
ATOM   1836  CA  CYS A 236     -30.180  -4.419 118.543  1.00  0.00      C1   C  
ATOM   1837  C   CYS A 236     -30.678  -5.376 117.433  1.00  0.00      C1   C  
ATOM   1838  O   CYS A 236     -31.680  -6.030 117.648  1.00  0.00      C1   O  
ATOM   1839  CB  CYS A 236     -29.440  -5.041 119.697  1.00  0.00      C1   C  
ATOM   1840  SG  CYS A 236     -28.792  -3.922 120.862  1.00  0.00      C1   S  
ATOM   1841  N   LYS A 237     -30.013  -5.362 116.263  1.00  0.00      C1   N  
ATOM   1842  CA  LYS A 237     -30.267  -6.156 115.089  1.00  0.00      C1   C  
ATOM   1843  C   LYS A 237     -29.000  -6.736 114.413  1.00  0.00      C1   C  
ATOM   1844  O   LYS A 237     -27.910  -6.211 114.603  1.00  0.00      C1   O  
ATOM   1845  CB  LYS A 237     -30.855  -5.265 114.019  1.00  0.00      C1   C  
ATOM   1846  CG  LYS A 237     -32.180  -4.748 114.648  1.00  0.00      C1   C  
ATOM   1847  CD  LYS A 237     -32.991  -3.734 113.771  1.00  0.00      C1   C  
ATOM   1848  CE  LYS A 237     -34.033  -3.117 114.666  1.00  0.00      C1   C  
ATOM   1849  NZ  LYS A 237     -34.946  -2.192 113.983  1.00  0.00      C1   N  
ATOM   1850  N   ASP A 238     -29.221  -7.813 113.662  1.00  0.00      C1   N  
ATOM   1851  CA  ASP A 238     -28.226  -8.549 112.832  1.00  0.00      C1   C  
ATOM   1852  C   ASP A 238     -27.744  -7.748 111.579  1.00  0.00      C1   C  
ATOM   1853  O   ASP A 238     -26.555  -7.842 111.264  1.00  0.00      C1   O  
ATOM   1854  CB  ASP A 238     -28.835  -9.924 112.430  1.00  0.00      C1   C  
ATOM   1855  CG  ASP A 238     -29.297 -10.921 113.480  1.00  0.00      C1   C  
ATOM   1856  OD1 ASP A 238     -28.475 -11.586 114.114  1.00  0.00      C1   O  
ATOM   1857  OD2 ASP A 238     -30.515 -11.136 113.646  1.00  0.00      C1   O  
ATOM   1858  N   THR A 239     -28.593  -6.989 110.910  1.00  0.00      C1   N  
ATOM   1859  CA  THR A 239     -28.316  -6.044 109.863  1.00  0.00      C1   C  
ATOM   1860  C   THR A 239     -29.253  -4.863 109.925  1.00  0.00      C1   C  
ATOM   1861  O   THR A 239     -30.364  -4.993 110.462  1.00  0.00      C1   O  
ATOM   1862  CB  THR A 239     -28.399  -6.742 108.463  1.00  0.00      C1   C  
ATOM   1863  CG2 THR A 239     -29.879  -7.071 108.146  1.00  0.00      C1   C  
ATOM   1864  OG1 THR A 239     -28.055  -5.789 107.555  1.00  0.00      C1   O  
ATOM   1865  N   CYS A 240     -28.855  -3.776 109.361  1.00  0.00      C1   N  
ATOM   1866  CA  CYS A 240     -29.719  -2.605 109.107  1.00  0.00      C1   C  
ATOM   1867  C   CYS A 240     -30.843  -3.041 108.193  1.00  0.00      C1   C  
ATOM   1868  O   CYS A 240     -30.542  -3.631 107.125  1.00  0.00      C1   O  
ATOM   1869  CB  CYS A 240     -28.963  -1.368 108.665  1.00  0.00      C1   C  
ATOM   1870  SG  CYS A 240     -27.678  -0.931 109.821  1.00  0.00      C1   S  
ATOM   1871  N   PRO A 241     -32.103  -2.762 108.534  1.00  0.00      C1   N  
ATOM   1872  CA  PRO A 241     -33.443  -3.136 107.930  1.00  0.00      C1   C  
ATOM   1873  C   PRO A 241     -33.318  -3.181 106.357  1.00  0.00      C1   C  
ATOM   1874  O   PRO A 241     -32.953  -2.169 105.759  1.00  0.00      C1   O  
ATOM   1875  CB  PRO A 241     -34.459  -2.134 108.430  1.00  0.00      C1   C  
ATOM   1876  CG  PRO A 241     -34.032  -1.980 109.898  1.00  0.00      C1   C  
ATOM   1877  CD  PRO A 241     -32.491  -2.132 109.826  1.00  0.00      C1   C  
ATOM   1878  N   PRO A 242     -33.724  -4.326 105.714  1.00  0.00      C1   N  
ATOM   1879  CA  PRO A 242     -33.541  -4.478 104.262  1.00  0.00      C1   C  
ATOM   1880  C   PRO A 242     -34.296  -3.408 103.430  1.00  0.00      C1   C  
ATOM   1881  O   PRO A 242     -35.506  -3.101 103.618  1.00  0.00      C1   O  
ATOM   1882  CB  PRO A 242     -33.889  -5.920 103.916  1.00  0.00      C1   C  
ATOM   1883  CG  PRO A 242     -33.658  -6.663 105.149  1.00  0.00      C1   C  
ATOM   1884  CD  PRO A 242     -33.962  -5.607 106.288  1.00  0.00      C1   C  
ATOM   1885  N   LEU A 243     -33.589  -2.916 102.388  1.00  0.00      C1   N  
ATOM   1886  CA  LEU A 243     -34.170  -1.822 101.485  1.00  0.00      C1   C  
ATOM   1887  C   LEU A 243     -35.227  -2.345 100.466  1.00  0.00      C1   C  
ATOM   1888  O   LEU A 243     -36.046  -1.674  99.903  1.00  0.00      C1   O  
ATOM   1889  CB  LEU A 243     -33.057  -1.030 100.733  1.00  0.00      C1   C  
ATOM   1890  CG  LEU A 243     -32.475   0.074 101.745  1.00  0.00      C1   C  
ATOM   1891  CD1 LEU A 243     -30.979   0.364 101.480  1.00  0.00      C1   C  
ATOM   1892  CD2 LEU A 243     -33.274   1.334 101.805  1.00  0.00      C1   C  
ATOM   1893  N   MET A 244     -35.207  -3.702 100.321  1.00  0.00      C1   N  
ATOM   1894  CA  MET A 244     -36.218  -4.601  99.742  1.00  0.00      C1   C  
ATOM   1895  C   MET A 244     -36.572  -5.617 100.786  1.00  0.00      C1   C  
ATOM   1896  O   MET A 244     -35.621  -6.275 101.235  1.00  0.00      C1   O  
ATOM   1897  CB  MET A 244     -35.747  -5.093  98.422  1.00  0.00      C1   C  
ATOM   1898  CG  MET A 244     -36.904  -5.182  97.476  1.00  0.00      C1   C  
ATOM   1899  SD  MET A 244     -36.293  -5.462  95.762  1.00  0.00      C1   S  
ATOM   1900  CE  MET A 244     -37.938  -5.742  94.960  1.00  0.00      C1   C  
ATOM   1901  N   LEU A 245     -37.869  -5.796 101.114  1.00  0.00      C1   N  
ATOM   1902  CA  LEU A 245     -38.253  -6.817 102.153  1.00  0.00      C1   C  
ATOM   1903  C   LEU A 245     -39.013  -7.975 101.546  1.00  0.00      C1   C  
ATOM   1904  O   LEU A 245     -39.729  -7.808 100.564  1.00  0.00      C1   O  
ATOM   1905  CB  LEU A 245     -39.205  -6.115 103.179  1.00  0.00      C1   C  
ATOM   1906  CG  LEU A 245     -39.470  -6.806 104.505  1.00  0.00      C1   C  
ATOM   1907  CD1 LEU A 245     -38.199  -7.204 105.275  1.00  0.00      C1   C  
ATOM   1908  CD2 LEU A 245     -40.279  -5.891 105.415  1.00  0.00      C1   C  
ATOM   1909  N   TYR A 246     -38.883  -9.164 102.173  1.00  0.00      C1   N  
ATOM   1910  CA  TYR A 246     -39.547 -10.422 101.718  1.00  0.00      C1   C  
ATOM   1911  C   TYR A 246     -40.989 -10.635 102.292  1.00  0.00      C1   C  
ATOM   1912  O   TYR A 246     -41.324 -10.138 103.345  1.00  0.00      C1   O  
ATOM   1913  CB  TYR A 246     -38.533 -11.582 101.925  1.00  0.00      C1   C  
ATOM   1914  CG  TYR A 246     -38.870 -12.830 101.235  1.00  0.00      C1   C  
ATOM   1915  CD1 TYR A 246     -38.224 -13.189 100.016  1.00  0.00      C1   C  
ATOM   1916  CD2 TYR A 246     -39.799 -13.728 101.747  1.00  0.00      C1   C  
ATOM   1917  CE1 TYR A 246     -38.502 -14.413  99.381  1.00  0.00      C1   C  
ATOM   1918  CE2 TYR A 246     -40.145 -14.915 101.126  1.00  0.00      C1   C  
ATOM   1919  CZ  TYR A 246     -39.478 -15.270  99.928  1.00  0.00      C1   C  
ATOM   1920  OH  TYR A 246     -39.864 -16.406  99.354  1.00  0.00      C1   O  
ATOM   1921  N   ASN A 247     -41.846 -11.459 101.685  1.00  0.00      C1   N  
ATOM   1922  CA  ASN A 247     -43.204 -11.744 102.216  1.00  0.00      C1   C  
ATOM   1923  C   ASN A 247     -43.322 -13.229 102.516  1.00  0.00      C1   C  
ATOM   1924  O   ASN A 247     -43.137 -14.040 101.591  1.00  0.00      C1   O  
ATOM   1925  CB  ASN A 247     -44.258 -11.338 101.155  1.00  0.00      C1   C  
ATOM   1926  CG  ASN A 247     -44.393  -9.818 101.213  1.00  0.00      C1   C  
ATOM   1927  ND2 ASN A 247     -43.676  -9.140 100.345  1.00  0.00      C1   N  
ATOM   1928  OD1 ASN A 247     -45.082  -9.167 102.015  1.00  0.00      C1   O  
ATOM   1929  N   PRO A 248     -43.518 -13.578 103.826  1.00  0.00      C1   N  
ATOM   1930  CA  PRO A 248     -43.615 -14.986 104.224  1.00  0.00      C1   C  
ATOM   1931  C   PRO A 248     -44.563 -15.870 103.553  1.00  0.00      C1   C  
ATOM   1932  O   PRO A 248     -44.356 -17.071 103.393  1.00  0.00      C1   O  
ATOM   1933  CB  PRO A 248     -44.068 -14.900 105.697  1.00  0.00      C1   C  
ATOM   1934  CG  PRO A 248     -43.259 -13.677 106.181  1.00  0.00      C1   C  
ATOM   1935  CD  PRO A 248     -43.311 -12.743 104.968  1.00  0.00      C1   C  
ATOM   1936  N   THR A 249     -45.696 -15.277 103.203  1.00  0.00      C1   N  
ATOM   1937  CA  THR A 249     -46.814 -16.105 102.621  1.00  0.00      C1   C  
ATOM   1938  C   THR A 249     -47.176 -15.639 101.164  1.00  0.00      C1   C  
ATOM   1939  O   THR A 249     -47.835 -16.474 100.550  1.00  0.00      C1   O  
ATOM   1940  CB  THR A 249     -48.139 -15.980 103.474  1.00  0.00      C1   C  
ATOM   1941  CG2 THR A 249     -47.855 -16.327 104.947  1.00  0.00      C1   C  
ATOM   1942  OG1 THR A 249     -48.561 -14.694 103.493  1.00  0.00      C1   O  
ATOM   1943  N   THR A 250     -46.735 -14.520 100.582  1.00  0.00      C1   N  
ATOM   1944  CA  THR A 250     -46.865 -14.313  99.101  1.00  0.00      C1   C  
ATOM   1945  C   THR A 250     -45.628 -14.779  98.303  1.00  0.00      C1   C  
ATOM   1946  O   THR A 250     -45.684 -14.816  97.118  1.00  0.00      C1   O  
ATOM   1947  CB  THR A 250     -47.371 -12.935  98.626  1.00  0.00      C1   C  
ATOM   1948  CG2 THR A 250     -48.618 -12.349  99.274  1.00  0.00      C1   C  
ATOM   1949  OG1 THR A 250     -46.352 -12.026  98.983  1.00  0.00      C1   O  
ATOM   1950  N   TYR A 251     -44.508 -15.134  98.984  1.00  0.00      C1   N  
ATOM   1951  CA  TYR A 251     -43.215 -15.532  98.351  1.00  0.00      C1   C  
ATOM   1952  C   TYR A 251     -42.586 -14.513  97.342  1.00  0.00      C1   C  
ATOM   1953  O   TYR A 251     -41.992 -14.897  96.327  1.00  0.00      C1   O  
ATOM   1954  CB  TYR A 251     -43.313 -17.039  97.882  1.00  0.00      C1   C  
ATOM   1955  CG  TYR A 251     -43.827 -18.061  98.881  1.00  0.00      C1   C  
ATOM   1956  CD1 TYR A 251     -45.159 -18.086  99.271  1.00  0.00      C1   C  
ATOM   1957  CD2 TYR A 251     -42.987 -19.048  99.420  1.00  0.00      C1   C  
ATOM   1958  CE1 TYR A 251     -45.703 -19.072 100.168  1.00  0.00      C1   C  
ATOM   1959  CE2 TYR A 251     -43.485 -20.101 100.212  1.00  0.00      C1   C  
ATOM   1960  CZ  TYR A 251     -44.821 -20.097 100.597  1.00  0.00      C1   C  
ATOM   1961  OH  TYR A 251     -45.259 -21.026 101.458  1.00  0.00      C1   O  
ATOM   1962  N   GLN A 252     -42.563 -13.235  97.776  1.00  0.00      C1   N  
ATOM   1963  CA  GLN A 252     -42.306 -12.113  96.921  1.00  0.00      C1   C  
ATOM   1964  C   GLN A 252     -41.579 -10.965  97.742  1.00  0.00      C1   C  
ATOM   1965  O   GLN A 252     -41.831 -10.870  98.947  1.00  0.00      C1   O  
ATOM   1966  CB  GLN A 252     -43.541 -11.523  96.179  1.00  0.00      C1   C  
ATOM   1967  CG  GLN A 252     -44.031 -12.140  94.863  1.00  0.00      C1   C  
ATOM   1968  CD  GLN A 252     -43.048 -12.017  93.730  1.00  0.00      C1   C  
ATOM   1969  NE2 GLN A 252     -43.089 -10.926  92.957  1.00  0.00      C1   N  
ATOM   1970  OE1 GLN A 252     -42.226 -12.873  93.432  1.00  0.00      C1   O  
ATOM   1971  N   MET A 253     -40.724 -10.186  97.072  1.00  0.00      C1   N  
ATOM   1972  CA  MET A 253     -40.143  -8.977  97.686  1.00  0.00      C1   C  
ATOM   1973  C   MET A 253     -40.819  -7.701  97.057  1.00  0.00      C1   C  
ATOM   1974  O   MET A 253     -41.001  -7.638  95.836  1.00  0.00      C1   O  
ATOM   1975  CB  MET A 253     -38.642  -9.031  97.607  1.00  0.00      C1   C  
ATOM   1976  CG  MET A 253     -37.966 -10.354  97.988  1.00  0.00      C1   C  
ATOM   1977  SD  MET A 253     -36.296 -10.630  97.357  1.00  0.00      C1   S  
ATOM   1978  CE  MET A 253     -35.425  -9.162  97.996  1.00  0.00      C1   C  
ATOM   1979  N   ASP A 254     -40.918  -6.643  97.852  1.00  0.00      C1   N  
ATOM   1980  CA  ASP A 254     -41.246  -5.265  97.528  1.00  0.00      C1   C  
ATOM   1981  C   ASP A 254     -40.292  -4.215  98.233  1.00  0.00      C1   C  
ATOM   1982  O   ASP A 254     -39.664  -4.527  99.239  1.00  0.00      C1   O  
ATOM   1983  CB  ASP A 254     -42.708  -4.912  97.812  1.00  0.00      C1   C  
ATOM   1984  CG  ASP A 254     -43.283  -5.392  99.124  1.00  0.00      C1   C  
ATOM   1985  OD1 ASP A 254     -43.549  -4.537 100.021  1.00  0.00      C1   O  
ATOM   1986  OD2 ASP A 254     -43.724  -6.541  99.229  1.00  0.00      C1   O  
ATOM   1987  N   VAL A 255     -40.092  -3.056  97.589  1.00  0.00      C1   N  
ATOM   1988  CA  VAL A 255     -39.190  -2.033  97.953  1.00  0.00      C1   C  
ATOM   1989  C   VAL A 255     -39.809  -1.298  99.158  1.00  0.00      C1   C  
ATOM   1990  O   VAL A 255     -40.923  -0.745  99.093  1.00  0.00      C1   O  
ATOM   1991  CB  VAL A 255     -38.855  -1.134  96.736  1.00  0.00      C1   C  
ATOM   1992  CG1 VAL A 255     -37.824  -0.132  97.242  1.00  0.00      C1   C  
ATOM   1993  CG2 VAL A 255     -38.198  -1.931  95.612  1.00  0.00      C1   C  
ATOM   1994  N   ASN A 256     -39.020  -1.302 100.229  1.00  0.00      C1   N  
ATOM   1995  CA  ASN A 256     -39.393  -0.928 101.606  1.00  0.00      C1   C  
ATOM   1996  C   ASN A 256     -39.262   0.595 101.867  1.00  0.00      C1   C  
ATOM   1997  O   ASN A 256     -38.103   1.063 101.799  1.00  0.00      C1   O  
ATOM   1998  CB  ASN A 256     -38.426  -1.731 102.449  1.00  0.00      C1   C  
ATOM   1999  CG  ASN A 256     -38.730  -1.729 103.892  1.00  0.00      C1   C  
ATOM   2000  ND2 ASN A 256     -37.873  -2.332 104.725  1.00  0.00      C1   N  
ATOM   2001  OD1 ASN A 256     -39.739  -1.199 104.353  1.00  0.00      C1   O  
ATOM   2002  N   PRO A 257     -40.360   1.281 102.277  1.00  0.00      C1   N  
ATOM   2003  CA  PRO A 257     -40.314   2.634 102.719  1.00  0.00      C1   C  
ATOM   2004  C   PRO A 257     -39.739   2.713 104.153  1.00  0.00      C1   C  
ATOM   2005  O   PRO A 257     -39.298   3.794 104.585  1.00  0.00      C1   O  
ATOM   2006  CB  PRO A 257     -41.721   3.130 102.629  1.00  0.00      C1   C  
ATOM   2007  CG  PRO A 257     -42.499   2.136 101.748  1.00  0.00      C1   C  
ATOM   2008  CD  PRO A 257     -41.754   0.826 102.077  1.00  0.00      C1   C  
ATOM   2009  N   GLU A 258     -39.720   1.581 104.865  1.00  0.00      C1   N  
ATOM   2010  CA  GLU A 258     -39.157   1.379 106.113  1.00  0.00      C1   C  
ATOM   2011  C   GLU A 258     -37.804   0.590 106.061  1.00  0.00      C1   C  
ATOM   2012  O   GLU A 258     -37.544  -0.140 107.025  1.00  0.00      C1   O  
ATOM   2013  CB  GLU A 258     -40.208   0.811 107.004  1.00  0.00      C1   C  
ATOM   2014  CG  GLU A 258     -41.498   1.711 107.203  1.00  0.00      C1   C  
ATOM   2015  CD  GLU A 258     -41.287   2.777 108.276  1.00  0.00      C1   C  
ATOM   2016  OE1 GLU A 258     -40.632   3.805 108.013  1.00  0.00      C1   O  
ATOM   2017  OE2 GLU A 258     -41.717   2.585 109.417  1.00  0.00      C1   O  
ATOM   2018  N   GLY A 259     -37.004   0.683 104.947  1.00  0.00      C1   N  
ATOM   2019  CA  GLY A 259     -35.607   0.153 104.792  1.00  0.00      C1   C  
ATOM   2020  C   GLY A 259     -34.549   1.151 105.296  1.00  0.00      C1   C  
ATOM   2021  O   GLY A 259     -34.833   2.343 105.344  1.00  0.00      C1   O  
ATOM   2022  N   LYS A 260     -33.318   0.710 105.613  1.00  0.00      C1   N  
ATOM   2023  CA  LYS A 260     -32.212   1.466 106.167  1.00  0.00      C1   C  
ATOM   2024  C   LYS A 260     -30.929   1.108 105.493  1.00  0.00      C1   C  
ATOM   2025  O   LYS A 260     -30.782   0.015 104.974  1.00  0.00      C1   O  
ATOM   2026  CB  LYS A 260     -32.185   1.336 107.716  1.00  0.00      C1   C  
ATOM   2027  CG  LYS A 260     -33.409   1.995 108.277  1.00  0.00      C1   C  
ATOM   2028  CD  LYS A 260     -33.341   2.001 109.852  1.00  0.00      C1   C  
ATOM   2029  CE  LYS A 260     -34.604   2.669 110.466  1.00  0.00      C1   C  
ATOM   2030  NZ  LYS A 260     -34.909   1.931 111.726  1.00  0.00      C1   N  
ATOM   2031  N   TYR A 261     -29.966   1.991 105.775  1.00  0.00      C1   N  
ATOM   2032  CA  TYR A 261     -28.519   1.911 105.535  1.00  0.00      C1   C  
ATOM   2033  C   TYR A 261     -27.721   1.755 106.869  1.00  0.00      C1   C  
ATOM   2034  O   TYR A 261     -28.365   1.890 107.927  1.00  0.00      C1   O  
ATOM   2035  CB  TYR A 261     -28.009   3.212 104.882  1.00  0.00      C1   C  
ATOM   2036  CG  TYR A 261     -28.735   3.515 103.606  1.00  0.00      C1   C  
ATOM   2037  CD1 TYR A 261     -30.020   4.071 103.669  1.00  0.00      C1   C  
ATOM   2038  CD2 TYR A 261     -28.225   3.207 102.332  1.00  0.00      C1   C  
ATOM   2039  CE1 TYR A 261     -30.794   4.177 102.520  1.00  0.00      C1   C  
ATOM   2040  CE2 TYR A 261     -28.959   3.377 101.105  1.00  0.00      C1   C  
ATOM   2041  CZ  TYR A 261     -30.308   3.734 101.247  1.00  0.00      C1   C  
ATOM   2042  OH  TYR A 261     -31.132   4.005 100.143  1.00  0.00      C1   O  
ATOM   2043  N   SER A 262     -26.444   1.303 106.795  1.00  0.00      C1   N  
ATOM   2044  CA  SER A 262     -25.590   1.175 107.935  1.00  0.00      C1   C  
ATOM   2045  C   SER A 262     -24.636   2.344 107.916  1.00  0.00      C1   C  
ATOM   2046  O   SER A 262     -24.341   2.915 106.898  1.00  0.00      C1   O  
ATOM   2047  CB  SER A 262     -24.830  -0.119 107.870  1.00  0.00      C1   C  
ATOM   2048  OG  SER A 262     -25.638  -1.241 107.320  1.00  0.00      C1   O  
ATOM   2049  N   PHE A 263     -24.128   2.699 109.116  1.00  0.00      C1   N  
ATOM   2050  CA  PHE A 263     -23.138   3.728 109.386  1.00  0.00      C1   C  
ATOM   2051  C   PHE A 263     -22.312   3.395 110.595  1.00  0.00      C1   C  
ATOM   2052  O   PHE A 263     -22.745   3.551 111.720  1.00  0.00      C1   O  
ATOM   2053  CB  PHE A 263     -23.819   5.118 109.642  1.00  0.00      C1   C  
ATOM   2054  CG  PHE A 263     -22.896   6.170 110.207  1.00  0.00      C1   C  
ATOM   2055  CD1 PHE A 263     -21.757   6.596 109.566  1.00  0.00      C1   C  
ATOM   2056  CD2 PHE A 263     -23.109   6.671 111.498  1.00  0.00      C1   C  
ATOM   2057  CE1 PHE A 263     -20.889   7.559 110.174  1.00  0.00      C1   C  
ATOM   2058  CE2 PHE A 263     -22.207   7.545 112.240  1.00  0.00      C1   C  
ATOM   2059  CZ  PHE A 263     -21.109   7.985 111.469  1.00  0.00      C1   C  
ATOM   2060  N   GLY A 264     -21.154   2.830 110.418  1.00  0.00      C1   N  
ATOM   2061  CA  GLY A 264     -20.413   2.119 111.515  1.00  0.00      C1   C  
ATOM   2062  C   GLY A 264     -21.192   0.983 112.188  1.00  0.00      C1   C  
ATOM   2063  O   GLY A 264     -22.070   0.414 111.497  1.00  0.00      C1   O  
ATOM   2064  N   ALA A 265     -21.026   0.712 113.444  1.00  0.00      C1   N  
ATOM   2065  CA  ALA A 265     -21.805  -0.321 114.266  1.00  0.00      C1   C  
ATOM   2066  C   ALA A 265     -23.338  -0.070 114.436  1.00  0.00      C1   C  
ATOM   2067  O   ALA A 265     -24.007  -0.717 115.239  1.00  0.00      C1   O  
ATOM   2068  CB  ALA A 265     -21.127  -0.475 115.650  1.00  0.00      C1   C  
ATOM   2069  N   THR A 266     -23.826   0.901 113.681  1.00  0.00      C1   N  
ATOM   2070  CA  THR A 266     -25.190   1.538 113.788  1.00  0.00      C1   C  
ATOM   2071  C   THR A 266     -25.874   1.616 112.400  1.00  0.00      C1   C  
ATOM   2072  O   THR A 266     -25.236   1.486 111.343  1.00  0.00      C1   O  
ATOM   2073  CB  THR A 266     -25.121   2.890 114.530  1.00  0.00      C1   C  
ATOM   2074  CG2 THR A 266     -26.442   3.573 114.743  1.00  0.00      C1   C  
ATOM   2075  OG1 THR A 266     -24.485   2.651 115.776  1.00  0.00      C1   O  
ATOM   2076  N   CYS A 267     -27.239   1.796 112.395  1.00  0.00      C1   N  
ATOM   2077  CA  CYS A 267     -28.072   2.051 111.224  1.00  0.00      C1   C  
ATOM   2078  C   CYS A 267     -28.714   3.454 111.148  1.00  0.00      C1   C  
ATOM   2079  O   CYS A 267     -28.856   4.194 112.174  1.00  0.00      C1   O  
ATOM   2080  CB  CYS A 267     -29.223   0.975 111.434  1.00  0.00      C1   C  
ATOM   2081  SG  CYS A 267     -28.677  -0.745 111.565  1.00  0.00      C1   S  
ATOM   2082  N   VAL A 268     -29.072   3.893 109.889  1.00  0.00      C1   N  
ATOM   2083  CA  VAL A 268     -29.585   5.238 109.497  1.00  0.00      C1   C  
ATOM   2084  C   VAL A 268     -30.559   5.173 108.315  1.00  0.00      C1   C  
ATOM   2085  O   VAL A 268     -30.441   4.263 107.501  1.00  0.00      C1   O  
ATOM   2086  CB  VAL A 268     -28.439   6.211 109.126  1.00  0.00      C1   C  
ATOM   2087  CG1 VAL A 268     -27.548   6.422 110.322  1.00  0.00      C1   C  
ATOM   2088  CG2 VAL A 268     -27.618   5.653 107.971  1.00  0.00      C1   C  
ATOM   2089  N   LYS A 269     -31.338   6.152 108.185  1.00  0.00      C1   N  
ATOM   2090  CA  LYS A 269     -32.338   6.138 107.171  1.00  0.00      C1   C  
ATOM   2091  C   LYS A 269     -31.744   6.837 105.882  1.00  0.00      C1   C  
ATOM   2092  O   LYS A 269     -32.236   6.575 104.769  1.00  0.00      C1   O  
ATOM   2093  CB  LYS A 269     -33.594   6.964 107.592  1.00  0.00      C1   C  
ATOM   2094  CG  LYS A 269     -34.484   6.134 108.568  1.00  0.00      C1   C  
ATOM   2095  CD  LYS A 269     -35.582   7.067 109.213  1.00  0.00      C1   C  
ATOM   2096  CE  LYS A 269     -36.448   6.153 110.120  1.00  0.00      C1   C  
ATOM   2097  NZ  LYS A 269     -37.537   6.862 110.751  1.00  0.00      C1   N  
ATOM   2098  N   LYS A 270     -30.732   7.718 105.981  1.00  0.00      C1   N  
ATOM   2099  CA  LYS A 270     -29.985   8.339 104.840  1.00  0.00      C1   C  
ATOM   2100  C   LYS A 270     -28.559   8.500 105.324  1.00  0.00      C1   C  
ATOM   2101  O   LYS A 270     -28.363   8.972 106.444  1.00  0.00      C1   O  
ATOM   2102  CB  LYS A 270     -30.495   9.723 104.411  1.00  0.00      C1   C  
ATOM   2103  CG  LYS A 270     -31.867   9.722 103.658  1.00  0.00      C1   C  
ATOM   2104  CD  LYS A 270     -32.108  11.132 103.051  1.00  0.00      C1   C  
ATOM   2105  CE  LYS A 270     -33.532  11.157 102.586  1.00  0.00      C1   C  
ATOM   2106  NZ  LYS A 270     -34.016  12.506 102.176  1.00  0.00      C1   N  
ATOM   2107  N   CYS A 271     -27.550   8.290 104.521  1.00  0.00      C1   N  
ATOM   2108  CA  CYS A 271     -26.153   8.502 104.948  1.00  0.00      C1   C  
ATOM   2109  C   CYS A 271     -25.740   9.938 105.493  1.00  0.00      C1   C  
ATOM   2110  O   CYS A 271     -26.125  10.985 104.939  1.00  0.00      C1   O  
ATOM   2111  CB  CYS A 271     -25.241   8.157 103.746  1.00  0.00      C1   C  
ATOM   2112  SG  CYS A 271     -25.585   6.507 102.949  1.00  0.00      C1   S  
ATOM   2113  N   PRO A 272     -24.890  10.024 106.564  1.00  0.00      C1   N  
ATOM   2114  CA  PRO A 272     -24.513  11.245 107.247  1.00  0.00      C1   C  
ATOM   2115  C   PRO A 272     -23.793  12.202 106.385  1.00  0.00      C1   C  
ATOM   2116  O   PRO A 272     -23.251  11.807 105.342  1.00  0.00      C1   O  
ATOM   2117  CB  PRO A 272     -23.498  10.819 108.411  1.00  0.00      C1   C  
ATOM   2118  CG  PRO A 272     -24.090   9.501 108.805  1.00  0.00      C1   C  
ATOM   2119  CD  PRO A 272     -24.437   8.870 107.414  1.00  0.00      C1   C  
ATOM   2120  N   ARG A 273     -23.711  13.494 106.785  1.00  0.00      C1   N  
ATOM   2121  CA  ARG A 273     -23.270  14.612 105.900  1.00  0.00      C1   C  
ATOM   2122  C   ARG A 273     -21.879  14.438 105.231  1.00  0.00      C1   C  
ATOM   2123  O   ARG A 273     -21.785  14.881 104.111  1.00  0.00      C1   O  
ATOM   2124  CB  ARG A 273     -23.238  15.911 106.707  1.00  0.00      C1   C  
ATOM   2125  CG  ARG A 273     -24.557  16.577 107.007  1.00  0.00      C1   C  
ATOM   2126  CD  ARG A 273     -24.341  18.087 107.469  1.00  0.00      C1   C  
ATOM   2127  NE  ARG A 273     -24.529  19.028 106.332  1.00  0.00      C1   N  
ATOM   2128  CZ  ARG A 273     -25.450  19.892 106.188  1.00  0.00      C1   C  
ATOM   2129  NH1 ARG A 273     -25.316  20.712 105.181  1.00  0.00      C1   N  
ATOM   2130  NH2 ARG A 273     -26.474  20.140 106.938  1.00  0.00      C1   N  
ATOM   2131  N   ASN A 274     -20.829  13.839 105.713  1.00  0.00      C1   N  
ATOM   2132  CA  ASN A 274     -19.534  13.584 105.069  1.00  0.00      C1   C  
ATOM   2133  C   ASN A 274     -19.489  12.227 104.315  1.00  0.00      C1   C  
ATOM   2134  O   ASN A 274     -18.389  11.877 103.873  1.00  0.00      C1   O  
ATOM   2135  CB  ASN A 274     -18.487  13.666 106.214  1.00  0.00      C1   C  
ATOM   2136  CG  ASN A 274     -18.453  14.967 107.011  1.00  0.00      C1   C  
ATOM   2137  ND2 ASN A 274     -18.205  15.021 108.318  1.00  0.00      C1   N  
ATOM   2138  OD1 ASN A 274     -18.658  16.054 106.458  1.00  0.00      C1   O  
ATOM   2139  N   TYR A 275     -20.544  11.396 104.245  1.00  0.00      C1   N  
ATOM   2140  CA  TYR A 275     -20.493  10.024 103.627  1.00  0.00      C1   C  
ATOM   2141  C   TYR A 275     -21.345  10.012 102.322  1.00  0.00      C1   C  
ATOM   2142  O   TYR A 275     -22.031  10.980 102.011  1.00  0.00      C1   O  
ATOM   2143  CB  TYR A 275     -21.026   8.950 104.626  1.00  0.00      C1   C  
ATOM   2144  CG  TYR A 275     -20.034   8.665 105.789  1.00  0.00      C1   C  
ATOM   2145  CD1 TYR A 275     -19.672   9.642 106.744  1.00  0.00      C1   C  
ATOM   2146  CD2 TYR A 275     -19.468   7.339 105.885  1.00  0.00      C1   C  
ATOM   2147  CE1 TYR A 275     -18.652   9.376 107.660  1.00  0.00      C1   C  
ATOM   2148  CE2 TYR A 275     -18.397   7.054 106.771  1.00  0.00      C1   C  
ATOM   2149  CZ  TYR A 275     -18.090   8.076 107.756  1.00  0.00      C1   C  
ATOM   2150  OH  TYR A 275     -17.247   7.727 108.741  1.00  0.00      C1   O  
ATOM   2151  N   VAL A 276     -21.196   8.949 101.505  1.00  0.00      C1   N  
ATOM   2152  CA  VAL A 276     -21.716   8.647 100.137  1.00  0.00      C1   C  
ATOM   2153  C   VAL A 276     -22.407   7.320 100.108  1.00  0.00      C1   C  
ATOM   2154  O   VAL A 276     -21.885   6.344 100.728  1.00  0.00      C1   O  
ATOM   2155  CB  VAL A 276     -20.557   8.740  99.174  1.00  0.00      C1   C  
ATOM   2156  CG1 VAL A 276     -20.951   8.475  97.712  1.00  0.00      C1   C  
ATOM   2157  CG2 VAL A 276     -19.906  10.201  99.173  1.00  0.00      C1   C  
ATOM   2158  N   VAL A 277     -23.602   7.392  99.497  1.00  0.00      C1   N  
ATOM   2159  CA  VAL A 277     -24.450   6.284  99.323  1.00  0.00      C1   C  
ATOM   2160  C   VAL A 277     -24.020   5.389  98.201  1.00  0.00      C1   C  
ATOM   2161  O   VAL A 277     -23.586   5.909  97.172  1.00  0.00      C1   O  
ATOM   2162  CB  VAL A 277     -25.906   6.657  99.081  1.00  0.00      C1   C  
ATOM   2163  CG1 VAL A 277     -26.965   5.531  99.466  1.00  0.00      C1   C  
ATOM   2164  CG2 VAL A 277     -26.386   7.980  99.687  1.00  0.00      C1   C  
ATOM   2165  N   THR A 278     -24.158   4.058  98.445  1.00  0.00      C1   N  
ATOM   2166  CA  THR A 278     -23.741   3.039  97.400  1.00  0.00      C1   C  
ATOM   2167  C   THR A 278     -25.008   2.656  96.519  1.00  0.00      C1   C  
ATOM   2168  O   THR A 278     -26.168   3.067  96.764  1.00  0.00      C1   O  
ATOM   2169  CB  THR A 278     -23.051   1.807  98.030  1.00  0.00      C1   C  
ATOM   2170  CG2 THR A 278     -22.032   2.269  99.045  1.00  0.00      C1   C  
ATOM   2171  OG1 THR A 278     -23.980   1.016  98.732  1.00  0.00      C1   O  
ATOM   2172  N   ASP A 279     -24.738   1.821  95.578  1.00  0.00      C1   N  
ATOM   2173  CA  ASP A 279     -25.814   1.175  94.669  1.00  0.00      C1   C  
ATOM   2174  C   ASP A 279     -26.413  -0.054  95.424  1.00  0.00      C1   C  
ATOM   2175  O   ASP A 279     -27.306  -0.685  94.852  1.00  0.00      C1   O  
ATOM   2176  CB  ASP A 279     -25.182   0.609  93.362  1.00  0.00      C1   C  
ATOM   2177  CG  ASP A 279     -23.929  -0.399  93.620  1.00  0.00      C1   C  
ATOM   2178  OD1 ASP A 279     -22.799   0.133  93.590  1.00  0.00      C1   O  
ATOM   2179  OD2 ASP A 279     -24.181  -1.590  93.757  1.00  0.00      C1   O  
ATOM   2180  N   HIS A 280     -25.908  -0.440  96.609  1.00  0.00      C1   N  
ATOM   2181  CA  HIS A 280     -26.299  -1.627  97.388  1.00  0.00      C1   C  
ATOM   2182  C   HIS A 280     -26.530  -1.269  98.875  1.00  0.00      C1   C  
ATOM   2183  O   HIS A 280     -26.220  -2.026  99.732  1.00  0.00      C1   O  
ATOM   2184  CB  HIS A 280     -25.146  -2.642  97.179  1.00  0.00      C1   C  
ATOM   2185  CG  HIS A 280     -23.773  -2.127  97.354  1.00  0.00      C1   C  
ATOM   2186  CD2 HIS A 280     -23.135  -1.981  98.551  1.00  0.00      C1   C  
ATOM   2187  ND1 HIS A 280     -22.925  -1.670  96.347  1.00  0.00      C1   N  
ATOM   2188  CE1 HIS A 280     -21.765  -1.261  96.953  1.00  0.00      C1   C  
ATOM   2189  NE2 HIS A 280     -21.862  -1.469  98.312  1.00  0.00      C1   N  
ATOM   2190  N   GLY A 281     -27.030  -0.062  99.203  1.00  0.00      C1   N  
ATOM   2191  CA  GLY A 281     -27.774   0.134 100.475  1.00  0.00      C1   C  
ATOM   2192  C   GLY A 281     -26.910   0.255 101.747  1.00  0.00      C1   C  
ATOM   2193  O   GLY A 281     -27.356   0.095 102.896  1.00  0.00      C1   O  
ATOM   2194  N   SER A 282     -25.675   0.566 101.484  1.00  0.00      C1   N  
ATOM   2195  CA  SER A 282     -24.665   1.001 102.378  1.00  0.00      C1   C  
ATOM   2196  C   SER A 282     -24.229   2.436 102.223  1.00  0.00      C1   C  
ATOM   2197  O   SER A 282     -24.626   3.137 101.266  1.00  0.00      C1   O  
ATOM   2198  CB  SER A 282     -23.512  -0.030 102.348  1.00  0.00      C1   C  
ATOM   2199  OG  SER A 282     -22.893  -0.103 101.049  1.00  0.00      C1   O  
ATOM   2200  N   CYS A 283     -23.453   2.895 103.246  1.00  0.00      C1   N  
ATOM   2201  CA  CYS A 283     -22.855   4.223 103.318  1.00  0.00      C1   C  
ATOM   2202  C   CYS A 283     -21.332   4.026 103.513  1.00  0.00      C1   C  
ATOM   2203  O   CYS A 283     -20.856   3.272 104.397  1.00  0.00      C1   O  
ATOM   2204  CB  CYS A 283     -23.398   5.081 104.470  1.00  0.00      C1   C  
ATOM   2205  SG  CYS A 283     -25.149   5.232 104.512  1.00  0.00      C1   S  
ATOM   2206  N   VAL A 284     -20.540   4.730 102.685  1.00  0.00      C1   N  
ATOM   2207  CA  VAL A 284     -19.019   4.735 102.617  1.00  0.00      C1   C  
ATOM   2208  C   VAL A 284     -18.477   6.115 102.637  1.00  0.00      C1   C  
ATOM   2209  O   VAL A 284     -19.207   7.087 102.284  1.00  0.00      C1   O  
ATOM   2210  CB  VAL A 284     -18.643   3.927 101.364  1.00  0.00      C1   C  
ATOM   2211  CG1 VAL A 284     -19.238   2.501 101.533  1.00  0.00      C1   C  
ATOM   2212  CG2 VAL A 284     -19.218   4.551 100.099  1.00  0.00      C1   C  
ATOM   2213  N   ARG A 285     -17.156   6.277 103.041  1.00  0.00      C1   N  
ATOM   2214  CA  ARG A 285     -16.558   7.640 103.216  1.00  0.00      C1   C  
ATOM   2215  C   ARG A 285     -16.034   8.139 101.834  1.00  0.00      C1   C  
ATOM   2216  O   ARG A 285     -16.138   9.316 101.642  1.00  0.00      C1   O  
ATOM   2217  CB  ARG A 285     -15.466   7.617 104.321  1.00  0.00      C1   C  
ATOM   2218  CG  ARG A 285     -14.689   8.939 104.461  1.00  0.00      C1   C  
ATOM   2219  CD  ARG A 285     -15.629  10.001 105.130  1.00  0.00      C1   C  
ATOM   2220  NE  ARG A 285     -14.940  11.258 105.557  1.00  0.00      C1   N  
ATOM   2221  CZ  ARG A 285     -14.834  12.328 104.794  1.00  0.00      C1   C  
ATOM   2222  NH1 ARG A 285     -15.325  12.389 103.604  1.00  0.00      C1   N  
ATOM   2223  NH2 ARG A 285     -14.057  13.261 105.127  1.00  0.00      C1   N  
ATOM   2224  N   ALA A 286     -15.536   7.371 100.840  1.00  0.00      C1   N  
ATOM   2225  CA  ALA A 286     -15.175   7.746  99.422  1.00  0.00      C1   C  
ATOM   2226  C   ALA A 286     -15.503   6.507  98.533  1.00  0.00      C1   C  
ATOM   2227  O   ALA A 286     -15.800   5.477  99.163  1.00  0.00      C1   O  
ATOM   2228  CB  ALA A 286     -13.669   8.106  99.326  1.00  0.00      C1   C  
ATOM   2229  N   CYS A 287     -15.394   6.593  97.199  1.00  0.00      C1   N  
ATOM   2230  CA  CYS A 287     -15.623   5.431  96.362  1.00  0.00      C1   C  
ATOM   2231  C   CYS A 287     -14.505   4.969  95.363  1.00  0.00      C1   C  
ATOM   2232  O   CYS A 287     -14.588   3.807  94.863  1.00  0.00      C1   O  
ATOM   2233  CB  CYS A 287     -16.893   5.687  95.586  1.00  0.00      C1   C  
ATOM   2234  SG  CYS A 287     -18.343   5.858  96.637  1.00  0.00      C1   S  
ATOM   2235  N   GLY A 288     -13.562   5.883  95.000  1.00  0.00      C1   N  
ATOM   2236  CA  GLY A 288     -12.373   5.508  94.231  1.00  0.00      C1   C  
ATOM   2237  C   GLY A 288     -12.220   6.121  92.809  1.00  0.00      C1   C  
ATOM   2238  O   GLY A 288     -13.147   6.775  92.282  1.00  0.00      C1   O  
ATOM   2239  N   ALA A 289     -11.067   5.925  92.144  1.00  0.00      C1   N  
ATOM   2240  CA  ALA A 289     -10.820   6.442  90.776  1.00  0.00      C1   C  
ATOM   2241  C   ALA A 289     -11.375   5.571  89.612  1.00  0.00      C1   C  
ATOM   2242  O   ALA A 289     -11.302   5.965  88.414  1.00  0.00      C1   O  
ATOM   2243  CB  ALA A 289      -9.326   6.509  90.810  1.00  0.00      C1   C  
ATOM   2244  N   ASP A 290     -12.041   4.469  89.976  1.00  0.00      C1   N  
ATOM   2245  CA  ASP A 290     -12.753   3.691  89.055  1.00  0.00      C1   C  
ATOM   2246  C   ASP A 290     -14.235   3.726  89.493  1.00  0.00      C1   C  
ATOM   2247  O   ASP A 290     -14.970   2.720  89.425  1.00  0.00      C1   O  
ATOM   2248  CB  ASP A 290     -12.083   2.285  89.052  1.00  0.00      C1   C  
ATOM   2249  CG  ASP A 290     -11.583   1.701  90.420  1.00  0.00      C1   C  
ATOM   2250  OD1 ASP A 290     -12.031   2.115  91.521  1.00  0.00      C1   O  
ATOM   2251  OD2 ASP A 290     -10.675   0.856  90.437  1.00  0.00      C1   O  
ATOM   2252  N   SER A 291     -14.722   4.895  89.971  1.00  0.00      C1   N  
ATOM   2253  CA  SER A 291     -16.145   5.198  90.251  1.00  0.00      C1   C  
ATOM   2254  C   SER A 291     -16.466   6.590  89.803  1.00  0.00      C1   C  
ATOM   2255  O   SER A 291     -15.557   7.408  89.737  1.00  0.00      C1   O  
ATOM   2256  CB  SER A 291     -16.349   5.072  91.764  1.00  0.00      C1   C  
ATOM   2257  OG  SER A 291     -15.749   6.087  92.545  1.00  0.00      C1   O  
ATOM   2258  N   TYR A 292     -17.765   6.908  89.481  1.00  0.00      C1   N  
ATOM   2259  CA  TYR A 292     -18.250   8.313  89.293  1.00  0.00      C1   C  
ATOM   2260  C   TYR A 292     -19.300   8.701  90.356  1.00  0.00      C1   C  
ATOM   2261  O   TYR A 292     -20.044   7.861  90.854  1.00  0.00      C1   O  
ATOM   2262  CB  TYR A 292     -18.809   8.538  87.893  1.00  0.00      C1   C  
ATOM   2263  CG  TYR A 292     -20.120   7.863  87.677  1.00  0.00      C1   C  
ATOM   2264  CD1 TYR A 292     -21.321   8.626  87.651  1.00  0.00      C1   C  
ATOM   2265  CD2 TYR A 292     -20.136   6.534  87.154  1.00  0.00      C1   C  
ATOM   2266  CE1 TYR A 292     -22.500   8.103  87.104  1.00  0.00      C1   C  
ATOM   2267  CE2 TYR A 292     -21.399   5.975  86.677  1.00  0.00      C1   C  
ATOM   2268  CZ  TYR A 292     -22.512   6.798  86.637  1.00  0.00      C1   C  
ATOM   2269  OH  TYR A 292     -23.641   6.297  86.084  1.00  0.00      C1   O  
ATOM   2270  N   GLU A 293     -19.493   9.964  90.647  1.00  0.00      C1   N  
ATOM   2271  CA  GLU A 293     -20.348  10.487  91.780  1.00  0.00      C1   C  
ATOM   2272  C   GLU A 293     -21.553  11.275  91.361  1.00  0.00      C1   C  
ATOM   2273  O   GLU A 293     -21.472  12.120  90.437  1.00  0.00      C1   O  
ATOM   2274  CB  GLU A 293     -19.403  11.129  92.913  1.00  0.00      C1   C  
ATOM   2275  CG  GLU A 293     -18.656  10.114  93.798  1.00  0.00      C1   C  
ATOM   2276  CD  GLU A 293     -17.592  10.706  94.729  1.00  0.00      C1   C  
ATOM   2277  OE1 GLU A 293     -16.438  10.529  94.424  1.00  0.00      C1   O  
ATOM   2278  OE2 GLU A 293     -17.799  11.357  95.753  1.00  0.00      C1   O  
ATOM   2279  N   MET A 294     -22.687  11.183  92.052  1.00  0.00      C1   N  
ATOM   2280  CA  MET A 294     -23.892  11.921  91.727  1.00  0.00      C1   C  
ATOM   2281  C   MET A 294     -24.670  12.278  93.023  1.00  0.00      C1   C  
ATOM   2282  O   MET A 294     -24.207  12.102  94.144  1.00  0.00      C1   O  
ATOM   2283  CB  MET A 294     -24.692  11.092  90.736  1.00  0.00      C1   C  
ATOM   2284  CG  MET A 294     -25.638   9.879  91.219  1.00  0.00      C1   C  
ATOM   2285  SD  MET A 294     -24.825   8.457  91.742  1.00  0.00      C1   S  
ATOM   2286  CE  MET A 294     -23.986   8.047  90.123  1.00  0.00      C1   C  
ATOM   2287  N   GLU A 295     -25.789  12.978  92.855  1.00  0.00      C1   N  
ATOM   2288  CA  GLU A 295     -26.593  13.498  93.977  1.00  0.00      C1   C  
ATOM   2289  C   GLU A 295     -28.133  13.247  93.839  1.00  0.00      C1   C  
ATOM   2290  O   GLU A 295     -28.787  13.746  92.932  1.00  0.00      C1   O  
ATOM   2291  CB  GLU A 295     -26.397  14.992  94.209  1.00  0.00      C1   C  
ATOM   2292  CG  GLU A 295     -24.935  15.454  94.280  1.00  0.00      C1   C  
ATOM   2293  CD  GLU A 295     -24.180  15.665  92.890  1.00  0.00      C1   C  
ATOM   2294  OE1 GLU A 295     -23.079  15.113  92.647  1.00  0.00      C1   O  
ATOM   2295  OE2 GLU A 295     -24.699  16.421  92.142  1.00  0.00      C1   O  
ATOM   2296  N   GLU A 296     -28.764  12.528  94.750  1.00  0.00      C1   N  
ATOM   2297  CA  GLU A 296     -30.170  12.285  94.852  1.00  0.00      C1   C  
ATOM   2298  C   GLU A 296     -30.811  12.440  96.238  1.00  0.00      C1   C  
ATOM   2299  O   GLU A 296     -30.321  11.910  97.227  1.00  0.00      C1   O  
ATOM   2300  CB  GLU A 296     -30.574  10.918  94.384  1.00  0.00      C1   C  
ATOM   2301  CG  GLU A 296     -30.137  10.565  92.871  1.00  0.00      C1   C  
ATOM   2302  CD  GLU A 296     -30.713   9.201  92.450  1.00  0.00      C1   C  
ATOM   2303  OE1 GLU A 296     -31.762   9.135  91.793  1.00  0.00      C1   O  
ATOM   2304  OE2 GLU A 296     -30.050   8.114  92.701  1.00  0.00      C1   O  
ATOM   2305  N   ASP A 297     -31.999  13.081  96.282  1.00  0.00      C1   N  
ATOM   2306  CA  ASP A 297     -32.793  13.182  97.542  1.00  0.00      C1   C  
ATOM   2307  C   ASP A 297     -32.087  13.900  98.752  1.00  0.00      C1   C  
ATOM   2308  O   ASP A 297     -32.560  13.762  99.864  1.00  0.00      C1   O  
ATOM   2309  CB  ASP A 297     -33.377  11.824  97.986  1.00  0.00      C1   C  
ATOM   2310  CG  ASP A 297     -33.570  10.733  96.864  1.00  0.00      C1   C  
ATOM   2311  OD1 ASP A 297     -32.905   9.684  96.897  1.00  0.00      C1   O  
ATOM   2312  OD2 ASP A 297     -34.320  11.001  95.900  1.00  0.00      C1   O  
ATOM   2313  N   GLY A 298     -30.927  14.633  98.457  1.00  0.00      C1   N  
ATOM   2314  CA  GLY A 298     -30.167  15.439  99.400  1.00  0.00      C1   C  
ATOM   2315  C   GLY A 298     -28.957  14.664  99.902  1.00  0.00      C1   C  
ATOM   2316  O   GLY A 298     -28.374  14.992 100.940  1.00  0.00      C1   O  
ATOM   2317  N   VAL A 299     -28.685  13.463  99.329  1.00  0.00      C1   N  
ATOM   2318  CA  VAL A 299     -27.441  12.726  99.653  1.00  0.00      C1   C  
ATOM   2319  C   VAL A 299     -26.532  12.416  98.375  1.00  0.00      C1   C  
ATOM   2320  O   VAL A 299     -27.005  11.890  97.369  1.00  0.00      C1   O  
ATOM   2321  CB  VAL A 299     -27.707  11.473 100.521  1.00  0.00      C1   C  
ATOM   2322  CG1 VAL A 299     -27.962  11.784 102.019  1.00  0.00      C1   C  
ATOM   2323  CG2 VAL A 299     -28.874  10.573  99.950  1.00  0.00      C1   C  
ATOM   2324  N   ARG A 300     -25.253  12.671  98.562  1.00  0.00      C1   N  
ATOM   2325  CA  ARG A 300     -24.291  12.298  97.495  1.00  0.00      C1   C  
ATOM   2326  C   ARG A 300     -24.238  10.743  97.374  1.00  0.00      C1   C  
ATOM   2327  O   ARG A 300     -24.384  10.053  98.418  1.00  0.00      C1   O  
ATOM   2328  CB  ARG A 300     -22.847  12.839  97.712  1.00  0.00      C1   C  
ATOM   2329  CG  ARG A 300     -23.009  14.364  97.863  1.00  0.00      C1   C  
ATOM   2330  CD  ARG A 300     -21.767  15.188  97.335  1.00  0.00      C1   C  
ATOM   2331  NE  ARG A 300     -20.451  14.586  97.774  1.00  0.00      C1   N  
ATOM   2332  CZ  ARG A 300     -19.644  13.736  97.225  1.00  0.00      C1   C  
ATOM   2333  NH1 ARG A 300     -19.843  13.178  96.081  1.00  0.00      C1   N  
ATOM   2334  NH2 ARG A 300     -18.565  13.450  97.864  1.00  0.00      C1   N  
ATOM   2335  N   LYS A 301     -24.041  10.165  96.218  1.00  0.00      C1   N  
ATOM   2336  CA  LYS A 301     -24.109   8.742  95.943  1.00  0.00      C1   C  
ATOM   2337  C   LYS A 301     -23.091   8.335  94.882  1.00  0.00      C1   C  
ATOM   2338  O   LYS A 301     -22.749   9.266  94.179  1.00  0.00      C1   O  
ATOM   2339  CB  LYS A 301     -25.504   8.485  95.310  1.00  0.00      C1   C  
ATOM   2340  CG  LYS A 301     -25.766   7.046  94.678  1.00  0.00      C1   C  
ATOM   2341  CD  LYS A 301     -27.170   6.909  94.267  1.00  0.00      C1   C  
ATOM   2342  CE  LYS A 301     -28.117   7.024  95.451  1.00  0.00      C1   C  
ATOM   2343  NZ  LYS A 301     -29.437   6.658  94.937  1.00  0.00      C1   N  
ATOM   2344  N   CYS A 302     -22.562   7.078  94.756  1.00  0.00      C1   N  
ATOM   2345  CA  CYS A 302     -21.569   6.760  93.740  1.00  0.00      C1   C  
ATOM   2346  C   CYS A 302     -21.922   5.458  92.959  1.00  0.00      C1   C  
ATOM   2347  O   CYS A 302     -22.709   4.648  93.458  1.00  0.00      C1   O  
ATOM   2348  CB  CYS A 302     -20.239   6.758  94.486  1.00  0.00      C1   C  
ATOM   2349  SG  CYS A 302     -19.952   5.303  95.525  1.00  0.00      C1   S  
ATOM   2350  N   LYS A 303     -21.285   5.249  91.716  1.00  0.00      C1   N  
ATOM   2351  CA  LYS A 303     -21.407   4.007  90.934  1.00  0.00      C1   C  
ATOM   2352  C   LYS A 303     -20.090   3.631  90.225  1.00  0.00      C1   C  
ATOM   2353  O   LYS A 303     -19.348   4.544  89.841  1.00  0.00      C1   O  
ATOM   2354  CB  LYS A 303     -22.575   4.306  89.931  1.00  0.00      C1   C  
ATOM   2355  CG  LYS A 303     -23.902   4.431  90.590  1.00  0.00      C1   C  
ATOM   2356  CD  LYS A 303     -25.122   4.607  89.645  1.00  0.00      C1   C  
ATOM   2357  CE  LYS A 303     -26.351   5.255  90.300  1.00  0.00      C1   C  
ATOM   2358  NZ  LYS A 303     -27.436   5.377  89.272  1.00  0.00      C1   N  
ATOM   2359  N   LYS A 304     -19.872   2.306  90.175  1.00  0.00      C1   N  
ATOM   2360  CA  LYS A 304     -18.554   1.834  89.712  1.00  0.00      C1   C  
ATOM   2361  C   LYS A 304     -18.342   2.089  88.160  1.00  0.00      C1   C  
ATOM   2362  O   LYS A 304     -19.252   2.130  87.361  1.00  0.00      C1   O  
ATOM   2363  CB  LYS A 304     -18.476   0.387  90.197  1.00  0.00      C1   C  
ATOM   2364  CG  LYS A 304     -17.025  -0.052  90.202  1.00  0.00      C1   C  
ATOM   2365  CD  LYS A 304     -16.922  -1.399  90.890  1.00  0.00      C1   C  
ATOM   2366  CE  LYS A 304     -17.631  -2.533  90.174  1.00  0.00      C1   C  
ATOM   2367  NZ  LYS A 304     -16.880  -2.971  88.952  1.00  0.00      C1   N  
ATOM   2368  N   CYS A 305     -17.095   2.192  87.625  1.00  0.00      C1   N  
ATOM   2369  CA  CYS A 305     -16.769   2.538  86.239  1.00  0.00      C1   C  
ATOM   2370  C   CYS A 305     -16.509   1.337  85.384  1.00  0.00      C1   C  
ATOM   2371  O   CYS A 305     -16.160   0.259  85.812  1.00  0.00      C1   O  
ATOM   2372  CB  CYS A 305     -15.710   3.627  86.145  1.00  0.00      C1   C  
ATOM   2373  SG  CYS A 305     -16.317   5.281  86.457  1.00  0.00      C1   S  
ATOM   2374  N   GLU A 306     -16.786   1.457  84.070  1.00  0.00      C1   N  
ATOM   2375  CA  GLU A 306     -16.710   0.413  83.045  1.00  0.00      C1   C  
ATOM   2376  C   GLU A 306     -15.608   0.753  81.969  1.00  0.00      C1   C  
ATOM   2377  O   GLU A 306     -15.039  -0.159  81.419  1.00  0.00      C1   O  
ATOM   2378  CB  GLU A 306     -18.063   0.114  82.459  1.00  0.00      C1   C  
ATOM   2379  CG  GLU A 306     -18.477   0.947  81.270  1.00  0.00      C1   C  
ATOM   2380  CD  GLU A 306     -19.890   0.596  80.746  1.00  0.00      C1   C  
ATOM   2381  OE1 GLU A 306     -20.858   0.914  81.416  1.00  0.00      C1   O  
ATOM   2382  OE2 GLU A 306     -19.953  -0.087  79.696  1.00  0.00      C1   O  
ATOM   2383  N   GLY A 307     -15.258   2.067  81.855  1.00  0.00      C1   N  
ATOM   2384  CA  GLY A 307     -14.161   2.791  81.193  1.00  0.00      C1   C  
ATOM   2385  C   GLY A 307     -12.820   3.011  81.967  1.00  0.00      C1   C  
ATOM   2386  O   GLY A 307     -12.749   2.746  83.199  1.00  0.00      C1   O  
ATOM   2387  N   PRO A 308     -11.906   3.805  81.342  1.00  0.00      C1   N  
ATOM   2388  CA  PRO A 308     -10.684   4.331  81.908  1.00  0.00      C1   C  
ATOM   2389  C   PRO A 308     -10.839   5.157  83.199  1.00  0.00      C1   C  
ATOM   2390  O   PRO A 308      -9.807   5.216  83.914  1.00  0.00      C1   O  
ATOM   2391  CB  PRO A 308     -10.083   5.233  80.789  1.00  0.00      C1   C  
ATOM   2392  CG  PRO A 308     -10.660   4.744  79.452  1.00  0.00      C1   C  
ATOM   2393  CD  PRO A 308     -12.053   4.276  79.971  1.00  0.00      C1   C  
ATOM   2394  N   CYS A 309     -12.010   5.784  83.449  1.00  0.00      C1   N  
ATOM   2395  CA  CYS A 309     -12.413   6.310  84.778  1.00  0.00      C1   C  
ATOM   2396  C   CYS A 309     -11.918   7.806  85.006  1.00  0.00      C1   C  
ATOM   2397  O   CYS A 309     -11.858   8.619  84.061  1.00  0.00      C1   O  
ATOM   2398  CB  CYS A 309     -13.943   6.230  84.878  1.00  0.00      C1   C  
ATOM   2399  SG  CYS A 309     -14.573   6.455  86.594  1.00  0.00      C1   S  
ATOM   2400  N   ARG A 310     -11.514   8.196  86.245  1.00  0.00      C1   N  
ATOM   2401  CA  ARG A 310     -11.026   9.473  86.795  1.00  0.00      C1   C  
ATOM   2402  C   ARG A 310      -9.523   9.692  86.480  1.00  0.00      C1   C  
ATOM   2403  O   ARG A 310      -8.690   8.756  86.560  1.00  0.00      C1   O  
ATOM   2404  CB  ARG A 310     -11.284   9.485  88.294  1.00  0.00      C1   C  
ATOM   2405  CG  ARG A 310     -12.665   9.316  88.896  1.00  0.00      C1   C  
ATOM   2406  CD  ARG A 310     -12.798   9.849  90.329  1.00  0.00      C1   C  
ATOM   2407  NE  ARG A 310     -14.070   9.304  90.825  1.00  0.00      C1   N  
ATOM   2408  CZ  ARG A 310     -14.842   9.634  91.779  1.00  0.00      C1   C  
ATOM   2409  NH1 ARG A 310     -14.656  10.739  92.372  1.00  0.00      C1   N  
ATOM   2410  NH2 ARG A 310     -15.833   8.967  92.196  1.00  0.00      C1   N  
ATOM   2411  N   LYS A 311      -9.150  10.927  86.039  1.00  0.00      C1   N  
ATOM   2412  CA  LYS A 311      -7.795  11.428  85.702  1.00  0.00      C1   C  
ATOM   2413  C   LYS A 311      -7.107  11.838  87.006  1.00  0.00      C1   C  
ATOM   2414  O   LYS A 311      -7.299  12.998  87.391  1.00  0.00      C1   O  
ATOM   2415  CB  LYS A 311      -7.743  12.615  84.729  1.00  0.00      C1   C  
ATOM   2416  CG  LYS A 311      -8.318  12.271  83.354  1.00  0.00      C1   C  
ATOM   2417  CD  LYS A 311      -8.399  13.470  82.458  1.00  0.00      C1   C  
ATOM   2418  CE  LYS A 311      -8.665  13.190  80.967  1.00  0.00      C1   C  
ATOM   2419  NZ  LYS A 311      -7.516  12.535  80.218  1.00  0.00      C1   N  
ATOM   2420  N   VAL A 312      -6.359  10.917  87.622  1.00  0.00      C1   N  
ATOM   2421  CA  VAL A 312      -5.900  11.080  89.034  1.00  0.00      C1   C  
ATOM   2422  C   VAL A 312      -4.428  11.465  89.074  1.00  0.00      C1   C  
ATOM   2423  O   VAL A 312      -3.622  10.906  88.349  1.00  0.00      C1   O  
ATOM   2424  CB  VAL A 312      -6.068   9.779  89.866  1.00  0.00      C1   C  
ATOM   2425  CG1 VAL A 312      -7.531   9.537  90.218  1.00  0.00      C1   C  
ATOM   2426  CG2 VAL A 312      -5.549   8.505  89.188  1.00  0.00      C1   C  
ATOM   2427  N   CYS A 313      -4.137  12.531  89.795  1.00  0.00      C1   N  
ATOM   2428  CA  CYS A 313      -2.791  13.084  89.945  1.00  0.00      C1   C  
ATOM   2429  C   CYS A 313      -2.141  13.162  91.424  1.00  0.00      C1   C  
ATOM   2430  O   CYS A 313      -2.837  13.149  92.462  1.00  0.00      C1   O  
ATOM   2431  CB  CYS A 313      -2.779  14.507  89.289  1.00  0.00      C1   C  
ATOM   2432  SG  CYS A 313      -3.974  15.842  89.788  1.00  0.00      C1   S  
ATOM   2433  N   ASN A 314      -0.802  13.074  91.467  1.00  0.00      C1   N  
ATOM   2434  CA  ASN A 314      -0.002  12.737  92.641  1.00  0.00      C1   C  
ATOM   2435  C   ASN A 314       1.114  13.855  92.727  1.00  0.00      C1   C  
ATOM   2436  O   ASN A 314       1.483  14.385  91.691  1.00  0.00      C1   O  
ATOM   2437  CB  ASN A 314       0.537  11.401  92.336  1.00  0.00      C1   C  
ATOM   2438  CG  ASN A 314      -0.399  10.263  92.049  1.00  0.00      C1   C  
ATOM   2439  ND2 ASN A 314      -1.311  10.003  92.896  1.00  0.00      C1   N  
ATOM   2440  OD1 ASN A 314      -0.155   9.684  90.988  1.00  0.00      C1   O  
ATOM   2441  N   GLY A 315       1.617  14.146  93.943  1.00  0.00      C1   N  
ATOM   2442  CA  GLY A 315       2.693  15.138  94.180  1.00  0.00      C1   C  
ATOM   2443  C   GLY A 315       4.104  14.637  93.769  1.00  0.00      C1   C  
ATOM   2444  O   GLY A 315       4.284  13.582  93.154  1.00  0.00      C1   O  
ATOM   2445  N   ILE A 316       5.128  15.463  94.142  1.00  0.00      C1   N  
ATOM   2446  CA  ILE A 316       6.558  15.286  93.823  1.00  0.00      C1   C  
ATOM   2447  C   ILE A 316       7.333  14.523  94.959  1.00  0.00      C1   C  
ATOM   2448  O   ILE A 316       7.226  14.854  96.163  1.00  0.00      C1   O  
ATOM   2449  CB  ILE A 316       7.185  16.678  93.596  1.00  0.00      C1   C  
ATOM   2450  CG1 ILE A 316       6.585  17.312  92.278  1.00  0.00      C1   C  
ATOM   2451  CG2 ILE A 316       8.736  16.745  93.526  1.00  0.00      C1   C  
ATOM   2452  CD1 ILE A 316       6.888  18.838  92.074  1.00  0.00      C1   C  
ATOM   2453  N   GLY A 317       8.262  13.634  94.567  1.00  0.00      C1   N  
ATOM   2454  CA  GLY A 317       9.208  12.897  95.504  1.00  0.00      C1   C  
ATOM   2455  C   GLY A 317      10.364  13.778  95.958  1.00  0.00      C1   C  
ATOM   2456  O   GLY A 317      10.966  14.529  95.138  1.00  0.00      C1   O  
ATOM   2457  N   ILE A 318      10.719  13.669  97.206  1.00  0.00      C1   N  
ATOM   2458  CA  ILE A 318      11.733  14.507  97.828  1.00  0.00      C1   C  
ATOM   2459  C   ILE A 318      12.715  13.776  98.681  1.00  0.00      C1   C  
ATOM   2460  O   ILE A 318      12.310  12.748  99.218  1.00  0.00      C1   O  
ATOM   2461  CB  ILE A 318      11.118  15.683  98.616  1.00  0.00      C1   C  
ATOM   2462  CG1 ILE A 318      10.176  15.181  99.826  1.00  0.00      C1   C  
ATOM   2463  CG2 ILE A 318      10.355  16.631  97.681  1.00  0.00      C1   C  
ATOM   2464  CD1 ILE A 318       9.542  16.350 100.617  1.00  0.00      C1   C  
ATOM   2465  N   GLY A 319      13.888  14.335  99.017  1.00  0.00      C1   N  
ATOM   2466  CA  GLY A 319      14.603  13.837 100.184  1.00  0.00      C1   C  
ATOM   2467  C   GLY A 319      13.892  14.304 101.466  1.00  0.00      C1   C  
ATOM   2468  O   GLY A 319      13.525  15.453 101.574  1.00  0.00      C1   O  
ATOM   2469  N   GLU A 320      13.567  13.392 102.419  1.00  0.00      C1   N  
ATOM   2470  CA  GLU A 320      12.576  13.701 103.488  1.00  0.00      C1   C  
ATOM   2471  C   GLU A 320      12.976  14.903 104.378  1.00  0.00      C1   C  
ATOM   2472  O   GLU A 320      12.101  15.386 105.107  1.00  0.00      C1   O  
ATOM   2473  CB  GLU A 320      12.230  12.374 104.302  1.00  0.00      C1   C  
ATOM   2474  CG  GLU A 320      13.346  11.807 105.181  1.00  0.00      C1   C  
ATOM   2475  CD  GLU A 320      14.740  11.694 104.477  1.00  0.00      C1   C  
ATOM   2476  OE1 GLU A 320      15.628  12.527 104.857  1.00  0.00      C1   O  
ATOM   2477  OE2 GLU A 320      14.814  10.854 103.560  1.00  0.00      C1   O  
ATOM   2478  N   PHE A 321      14.252  15.301 104.363  1.00  0.00      C1   N  
ATOM   2479  CA  PHE A 321      14.775  16.453 105.128  1.00  0.00      C1   C  
ATOM   2480  C   PHE A 321      14.202  17.775 104.662  1.00  0.00      C1   C  
ATOM   2481  O   PHE A 321      14.252  18.701 105.470  1.00  0.00      C1   O  
ATOM   2482  CB  PHE A 321      16.278  16.385 104.935  1.00  0.00      C1   C  
ATOM   2483  CG  PHE A 321      16.989  16.224 103.611  1.00  0.00      C1   C  
ATOM   2484  CD1 PHE A 321      17.038  17.319 102.772  1.00  0.00      C1   C  
ATOM   2485  CD2 PHE A 321      17.535  14.987 103.221  1.00  0.00      C1   C  
ATOM   2486  CE1 PHE A 321      17.675  17.216 101.505  1.00  0.00      C1   C  
ATOM   2487  CE2 PHE A 321      18.293  14.943 102.014  1.00  0.00      C1   C  
ATOM   2488  CZ  PHE A 321      18.352  16.057 101.159  1.00  0.00      C1   C  
ATOM   2489  N   LYS A 322      13.648  17.861 103.475  1.00  0.00      C1   N  
ATOM   2490  CA  LYS A 322      13.196  19.137 102.891  1.00  0.00      C1   C  
ATOM   2491  C   LYS A 322      11.828  19.619 103.556  1.00  0.00      C1   C  
ATOM   2492  O   LYS A 322      10.902  18.785 103.777  1.00  0.00      C1   O  
ATOM   2493  CB  LYS A 322      13.121  18.897 101.392  1.00  0.00      C1   C  
ATOM   2494  CG  LYS A 322      12.680  20.140 100.608  1.00  0.00      C1   C  
ATOM   2495  CD  LYS A 322      13.157  20.074  99.161  1.00  0.00      C1   C  
ATOM   2496  CE  LYS A 322      13.060  21.418  98.460  1.00  0.00      C1   C  
ATOM   2497  NZ  LYS A 322      13.218  21.253  96.969  1.00  0.00      C1   N  
ATOM   2498  N   ASP A 323      11.726  20.881 103.851  1.00  0.00      C1   N  
ATOM   2499  CA  ASP A 323      10.541  21.373 104.567  1.00  0.00      C1   C  
ATOM   2500  C   ASP A 323       9.337  21.480 103.562  1.00  0.00      C1   C  
ATOM   2501  O   ASP A 323       9.321  22.289 102.620  1.00  0.00      C1   O  
ATOM   2502  CB  ASP A 323      10.999  22.714 105.162  1.00  0.00      C1   C  
ATOM   2503  CG  ASP A 323       9.815  23.500 105.802  1.00  0.00      C1   C  
ATOM   2504  OD1 ASP A 323       9.368  23.285 106.975  1.00  0.00      C1   O  
ATOM   2505  OD2 ASP A 323       9.202  24.274 105.015  1.00  0.00      C1   O  
ATOM   2506  N   SER A 324       8.374  20.578 103.642  1.00  0.00      C1   N  
ATOM   2507  CA  SER A 324       7.287  20.467 102.730  1.00  0.00      C1   C  
ATOM   2508  C   SER A 324       6.251  21.688 102.651  1.00  0.00      C1   C  
ATOM   2509  O   SER A 324       5.607  21.891 101.631  1.00  0.00      C1   O  
ATOM   2510  CB  SER A 324       6.623  19.101 102.900  1.00  0.00      C1   C  
ATOM   2511  OG  SER A 324       5.827  18.997 104.103  1.00  0.00      C1   O  
ATOM   2512  N   LEU A 325       6.217  22.603 103.593  1.00  0.00      C1   N  
ATOM   2513  CA  LEU A 325       5.454  23.824 103.568  1.00  0.00      C1   C  
ATOM   2514  C   LEU A 325       6.175  25.048 102.897  1.00  0.00      C1   C  
ATOM   2515  O   LEU A 325       5.542  26.055 102.626  1.00  0.00      C1   O  
ATOM   2516  CB  LEU A 325       4.842  24.067 104.947  1.00  0.00      C1   C  
ATOM   2517  CG  LEU A 325       3.866  23.080 105.619  1.00  0.00      C1   C  
ATOM   2518  CD1 LEU A 325       3.104  23.602 106.781  1.00  0.00      C1   C  
ATOM   2519  CD2 LEU A 325       2.721  22.549 104.680  1.00  0.00      C1   C  
ATOM   2520  N   SER A 326       7.513  25.000 102.604  1.00  0.00      C1   N  
ATOM   2521  CA  SER A 326       8.257  26.056 101.844  1.00  0.00      C1   C  
ATOM   2522  C   SER A 326       8.204  25.735 100.302  1.00  0.00      C1   C  
ATOM   2523  O   SER A 326       9.237  25.447  99.735  1.00  0.00      C1   O  
ATOM   2524  CB  SER A 326       9.708  26.174 102.415  1.00  0.00      C1   C  
ATOM   2525  OG  SER A 326       9.695  26.530 103.771  1.00  0.00      C1   O  
ATOM   2526  N   ILE A 327       6.986  25.776  99.708  1.00  0.00      C1   N  
ATOM   2527  CA  ILE A 327       6.706  25.424  98.288  1.00  0.00      C1   C  
ATOM   2528  C   ILE A 327       7.073  26.458  97.181  1.00  0.00      C1   C  
ATOM   2529  O   ILE A 327       7.207  27.670  97.328  1.00  0.00      C1   O  
ATOM   2530  CB  ILE A 327       5.175  24.999  98.120  1.00  0.00      C1   C  
ATOM   2531  CG1 ILE A 327       4.146  26.174  98.033  1.00  0.00      C1   C  
ATOM   2532  CG2 ILE A 327       4.811  23.888  99.070  1.00  0.00      C1   C  
ATOM   2533  CD1 ILE A 327       3.002  25.825  97.117  1.00  0.00      C1   C  
ATOM   2534  N   ASN A 328       7.253  25.899  96.012  1.00  0.00      C1   N  
ATOM   2535  CA  ASN A 328       7.466  26.571  94.720  1.00  0.00      C1   C  
ATOM   2536  C   ASN A 328       6.206  26.487  93.833  1.00  0.00      C1   C  
ATOM   2537  O   ASN A 328       5.351  25.694  94.141  1.00  0.00      C1   O  
ATOM   2538  CB  ASN A 328       8.687  26.021  93.970  1.00  0.00      C1   C  
ATOM   2539  CG  ASN A 328       9.910  26.066  94.806  1.00  0.00      C1   C  
ATOM   2540  ND2 ASN A 328      10.173  27.305  95.277  1.00  0.00      C1   N  
ATOM   2541  OD1 ASN A 328      10.479  25.059  95.201  1.00  0.00      C1   O  
ATOM   2542  N   ALA A 329       6.157  27.145  92.616  1.00  0.00      C1   N  
ATOM   2543  CA  ALA A 329       5.150  27.005  91.536  1.00  0.00      C1   C  
ATOM   2544  C   ALA A 329       5.111  25.580  91.028  1.00  0.00      C1   C  
ATOM   2545  O   ALA A 329       4.062  25.048  90.693  1.00  0.00      C1   O  
ATOM   2546  CB  ALA A 329       5.363  27.983  90.365  1.00  0.00      C1   C  
ATOM   2547  N   THR A 330       6.229  24.885  91.077  1.00  0.00      C1   N  
ATOM   2548  CA  THR A 330       6.408  23.509  90.566  1.00  0.00      C1   C  
ATOM   2549  C   THR A 330       5.489  22.529  91.271  1.00  0.00      C1   C  
ATOM   2550  O   THR A 330       5.055  21.575  90.561  1.00  0.00      C1   O  
ATOM   2551  CB  THR A 330       7.856  22.971  90.628  1.00  0.00      C1   C  
ATOM   2552  CG2 THR A 330       8.596  23.517  89.419  1.00  0.00      C1   C  
ATOM   2553  OG1 THR A 330       8.565  23.313  91.822  1.00  0.00      C1   O  
ATOM   2554  N   ASN A 331       5.062  22.769  92.495  1.00  0.00      C1   N  
ATOM   2555  CA  ASN A 331       4.124  22.112  93.305  1.00  0.00      C1   C  
ATOM   2556  C   ASN A 331       2.666  22.278  92.943  1.00  0.00      C1   C  
ATOM   2557  O   ASN A 331       1.846  21.435  93.308  1.00  0.00      C1   O  
ATOM   2558  CB  ASN A 331       4.389  22.533  94.789  1.00  0.00      C1   C  
ATOM   2559  CG  ASN A 331       5.807  22.412  95.237  1.00  0.00      C1   C  
ATOM   2560  ND2 ASN A 331       6.273  21.328  95.824  1.00  0.00      C1   N  
ATOM   2561  OD1 ASN A 331       6.576  23.355  95.133  1.00  0.00      C1   O  
ATOM   2562  N   ILE A 332       2.342  23.265  92.137  1.00  0.00      C1   N  
ATOM   2563  CA  ILE A 332       0.981  23.521  91.507  1.00  0.00      C1   C  
ATOM   2564  C   ILE A 332       0.908  22.982  90.046  1.00  0.00      C1   C  
ATOM   2565  O   ILE A 332       0.029  22.158  89.770  1.00  0.00      C1   O  
ATOM   2566  CB  ILE A 332       0.597  25.013  91.588  1.00  0.00      C1   C  
ATOM   2567  CG1 ILE A 332       0.700  25.615  92.965  1.00  0.00      C1   C  
ATOM   2568  CG2 ILE A 332      -0.829  25.222  91.161  1.00  0.00      C1   C  
ATOM   2569  CD1 ILE A 332       0.922  27.128  92.978  1.00  0.00      C1   C  
ATOM   2570  N   LYS A 333       1.941  23.246  89.176  1.00  0.00      C1   N  
ATOM   2571  CA  LYS A 333       2.087  22.853  87.797  1.00  0.00      C1   C  
ATOM   2572  C   LYS A 333       1.885  21.350  87.507  1.00  0.00      C1   C  
ATOM   2573  O   LYS A 333       1.217  20.952  86.555  1.00  0.00      C1   O  
ATOM   2574  CB  LYS A 333       3.479  23.316  87.271  1.00  0.00      C1   C  
ATOM   2575  CG  LYS A 333       3.517  24.828  87.013  1.00  0.00      C1   C  
ATOM   2576  CD  LYS A 333       4.707  25.231  86.246  1.00  0.00      C1   C  
ATOM   2577  CE  LYS A 333       4.714  26.784  86.196  1.00  0.00      C1   C  
ATOM   2578  NZ  LYS A 333       5.845  27.244  85.349  1.00  0.00      C1   N  
ATOM   2579  N   HIS A 334       2.278  20.549  88.528  1.00  0.00      C1   N  
ATOM   2580  CA  HIS A 334       2.056  19.107  88.514  1.00  0.00      C1   C  
ATOM   2581  C   HIS A 334       0.637  18.631  88.250  1.00  0.00      C1   C  
ATOM   2582  O   HIS A 334       0.335  17.524  87.758  1.00  0.00      C1   O  
ATOM   2583  CB  HIS A 334       2.585  18.528  89.836  1.00  0.00      C1   C  
ATOM   2584  CG  HIS A 334       3.518  17.391  89.693  1.00  0.00      C1   C  
ATOM   2585  CD2 HIS A 334       4.598  17.348  88.862  1.00  0.00      C1   C  
ATOM   2586  ND1 HIS A 334       3.398  16.210  90.281  1.00  0.00      C1   N  
ATOM   2587  CE1 HIS A 334       4.298  15.410  89.794  1.00  0.00      C1   C  
ATOM   2588  NE2 HIS A 334       5.011  16.029  88.862  1.00  0.00      C1   N  
ATOM   2589  N   PHE A 335      -0.322  19.402  88.681  1.00  0.00      C1   N  
ATOM   2590  CA  PHE A 335      -1.732  19.081  88.628  1.00  0.00      C1   C  
ATOM   2591  C   PHE A 335      -2.373  19.328  87.251  1.00  0.00      C1   C  
ATOM   2592  O   PHE A 335      -3.596  19.217  87.138  1.00  0.00      C1   O  
ATOM   2593  CB  PHE A 335      -2.420  19.749  89.831  1.00  0.00      C1   C  
ATOM   2594  CG  PHE A 335      -1.882  19.393  91.153  1.00  0.00      C1   C  
ATOM   2595  CD1 PHE A 335      -1.634  18.029  91.489  1.00  0.00      C1   C  
ATOM   2596  CD2 PHE A 335      -1.689  20.388  92.123  1.00  0.00      C1   C  
ATOM   2597  CE1 PHE A 335      -1.181  17.775  92.795  1.00  0.00      C1   C  
ATOM   2598  CE2 PHE A 335      -1.227  20.057  93.442  1.00  0.00      C1   C  
ATOM   2599  CZ  PHE A 335      -0.963  18.736  93.793  1.00  0.00      C1   C  
ATOM   2600  N   LYS A 336      -1.589  19.601  86.215  1.00  0.00      C1   N  
ATOM   2601  CA  LYS A 336      -2.116  19.562  84.870  1.00  0.00      C1   C  
ATOM   2602  C   LYS A 336      -2.740  18.248  84.368  1.00  0.00      C1   C  
ATOM   2603  O   LYS A 336      -2.463  17.185  84.845  1.00  0.00      C1   O  
ATOM   2604  CB  LYS A 336      -1.046  20.089  83.890  1.00  0.00      C1   C  
ATOM   2605  CG  LYS A 336       0.111  19.073  83.726  1.00  0.00      C1   C  
ATOM   2606  CD  LYS A 336       1.051  19.386  82.585  1.00  0.00      C1   C  
ATOM   2607  CE  LYS A 336       2.320  18.569  82.545  1.00  0.00      C1   C  
ATOM   2608  NZ  LYS A 336       2.986  18.989  81.368  1.00  0.00      C1   N  
ATOM   2609  N   ASN A 337      -3.538  18.329  83.319  1.00  0.00      C1   N  
ATOM   2610  CA  ASN A 337      -4.236  17.218  82.686  1.00  0.00      C1   C  
ATOM   2611  C   ASN A 337      -5.013  16.307  83.690  1.00  0.00      C1   C  
ATOM   2612  O   ASN A 337      -5.078  15.091  83.384  1.00  0.00      C1   O  
ATOM   2613  CB  ASN A 337      -3.310  16.520  81.699  1.00  0.00      C1   C  
ATOM   2614  CG  ASN A 337      -2.560  17.547  80.848  1.00  0.00      C1   C  
ATOM   2615  ND2 ASN A 337      -1.259  17.316  80.652  1.00  0.00      C1   N  
ATOM   2616  OD1 ASN A 337      -3.111  18.565  80.393  1.00  0.00      C1   O  
ATOM   2617  N   CYS A 338      -5.590  16.823  84.816  1.00  0.00      C1   N  
ATOM   2618  CA  CYS A 338      -6.081  16.034  85.962  1.00  0.00      C1   C  
ATOM   2619  C   CYS A 338      -7.574  16.394  86.299  1.00  0.00      C1   C  
ATOM   2620  O   CYS A 338      -8.064  17.480  86.157  1.00  0.00      C1   O  
ATOM   2621  CB  CYS A 338      -5.160  16.377  87.141  1.00  0.00      C1   C  
ATOM   2622  SG  CYS A 338      -5.609  15.379  88.636  1.00  0.00      C1   S  
ATOM   2623  N   THR A 339      -8.369  15.398  86.771  1.00  0.00      C1   N  
ATOM   2624  CA  THR A 339      -9.678  15.505  87.435  1.00  0.00      C1   C  
ATOM   2625  C   THR A 339      -9.618  15.414  88.938  1.00  0.00      C1   C  
ATOM   2626  O   THR A 339     -10.463  16.042  89.582  1.00  0.00      C1   O  
ATOM   2627  CB  THR A 339     -10.821  14.657  86.863  1.00  0.00      C1   C  
ATOM   2628  CG2 THR A 339     -10.980  14.912  85.382  1.00  0.00      C1   C  
ATOM   2629  OG1 THR A 339     -10.469  13.378  87.126  1.00  0.00      C1   O  
ATOM   2630  N   SER A 340      -8.760  14.607  89.542  1.00  0.00      C1   N  
ATOM   2631  CA  SER A 340      -8.917  14.125  90.896  1.00  0.00      C1   C  
ATOM   2632  C   SER A 340      -7.507  14.077  91.598  1.00  0.00      C1   C  
ATOM   2633  O   SER A 340      -6.717  13.157  91.280  1.00  0.00      C1   O  
ATOM   2634  CB  SER A 340      -9.485  12.682  90.786  1.00  0.00      C1   C  
ATOM   2635  OG  SER A 340     -10.852  12.715  90.306  1.00  0.00      C1   O  
ATOM   2636  N   ILE A 341      -7.261  15.093  92.438  1.00  0.00      C1   N  
ATOM   2637  CA  ILE A 341      -6.086  15.215  93.278  1.00  0.00      C1   C  
ATOM   2638  C   ILE A 341      -6.248  14.324  94.496  1.00  0.00      C1   C  
ATOM   2639  O   ILE A 341      -7.181  14.524  95.242  1.00  0.00      C1   O  
ATOM   2640  CB  ILE A 341      -5.781  16.725  93.683  1.00  0.00      C1   C  
ATOM   2641  CG1 ILE A 341      -5.219  17.485  92.495  1.00  0.00      C1   C  
ATOM   2642  CG2 ILE A 341      -4.838  16.855  94.887  1.00  0.00      C1   C  
ATOM   2643  CD1 ILE A 341      -5.192  18.998  92.632  1.00  0.00      C1   C  
ATOM   2644  N   SER A 342      -5.212  13.529  94.761  1.00  0.00      C1   N  
ATOM   2645  CA  SER A 342      -5.194  12.439  95.712  1.00  0.00      C1   C  
ATOM   2646  C   SER A 342      -4.709  12.811  97.150  1.00  0.00      C1   C  
ATOM   2647  O   SER A 342      -4.205  11.951  97.858  1.00  0.00      C1   O  
ATOM   2648  CB  SER A 342      -4.382  11.255  95.155  1.00  0.00      C1   C  
ATOM   2649  OG  SER A 342      -4.825  10.832  93.921  1.00  0.00      C1   O  
ATOM   2650  N   GLY A 343      -4.811  14.084  97.542  1.00  0.00      C1   N  
ATOM   2651  CA  GLY A 343      -4.538  14.691  98.850  1.00  0.00      C1   C  
ATOM   2652  C   GLY A 343      -4.813  16.177  98.759  1.00  0.00      C1   C  
ATOM   2653  O   GLY A 343      -5.819  16.466  98.158  1.00  0.00      C1   O  
ATOM   2654  N   ASP A 344      -3.979  17.071  99.277  1.00  0.00      C1   N  
ATOM   2655  CA  ASP A 344      -4.363  18.533  99.486  1.00  0.00      C1   C  
ATOM   2656  C   ASP A 344      -3.628  19.507  98.616  1.00  0.00      C1   C  
ATOM   2657  O   ASP A 344      -2.507  19.202  98.262  1.00  0.00      C1   O  
ATOM   2658  CB  ASP A 344      -4.241  18.915 100.968  1.00  0.00      C1   C  
ATOM   2659  CG  ASP A 344      -2.981  18.350 101.578  1.00  0.00      C1   C  
ATOM   2660  OD1 ASP A 344      -2.909  17.355 102.327  1.00  0.00      C1   O  
ATOM   2661  OD2 ASP A 344      -1.851  18.799 101.217  1.00  0.00      C1   O  
ATOM   2662  N   LEU A 345      -4.239  20.684  98.362  1.00  0.00      C1   N  
ATOM   2663  CA  LEU A 345      -3.595  21.734  97.628  1.00  0.00      C1   C  
ATOM   2664  C   LEU A 345      -3.492  23.018  98.454  1.00  0.00      C1   C  
ATOM   2665  O   LEU A 345      -4.495  23.506  99.002  1.00  0.00      C1   O  
ATOM   2666  CB  LEU A 345      -4.518  22.111  96.389  1.00  0.00      C1   C  
ATOM   2667  CG  LEU A 345      -3.694  22.493  95.101  1.00  0.00      C1   C  
ATOM   2668  CD1 LEU A 345      -4.597  22.495  93.835  1.00  0.00      C1   C  
ATOM   2669  CD2 LEU A 345      -3.114  23.906  95.218  1.00  0.00      C1   C  
ATOM   2670  N   HIS A 346      -2.380  23.759  98.409  1.00  0.00      C1   N  
ATOM   2671  CA  HIS A 346      -2.114  24.930  99.178  1.00  0.00      C1   C  
ATOM   2672  C   HIS A 346      -1.426  25.991  98.337  1.00  0.00      C1   C  
ATOM   2673  O   HIS A 346      -0.349  25.727  97.871  1.00  0.00      C1   O  
ATOM   2674  CB  HIS A 346      -1.358  24.515 100.437  1.00  0.00      C1   C  
ATOM   2675  CG  HIS A 346      -0.287  23.435 100.179  1.00  0.00      C1   C  
ATOM   2676  CD2 HIS A 346      -0.263  22.191 100.701  1.00  0.00      C1   C  
ATOM   2677  ND1 HIS A 346       0.675  23.501  99.149  1.00  0.00      C1   N  
ATOM   2678  CE1 HIS A 346       1.333  22.356  99.125  1.00  0.00      C1   C  
ATOM   2679  NE2 HIS A 346       0.791  21.523 100.045  1.00  0.00      C1   N  
ATOM   2680  N   ILE A 347      -1.899  27.256  98.273  1.00  0.00      C1   N  
ATOM   2681  CA  ILE A 347      -1.346  28.313  97.429  1.00  0.00      C1   C  
ATOM   2682  C   ILE A 347      -0.791  29.296  98.451  1.00  0.00      C1   C  
ATOM   2683  O   ILE A 347      -1.447  30.116  99.055  1.00  0.00      C1   O  
ATOM   2684  CB  ILE A 347      -2.386  28.929  96.481  1.00  0.00      C1   C  
ATOM   2685  CG1 ILE A 347      -3.061  27.931  95.493  1.00  0.00      C1   C  
ATOM   2686  CG2 ILE A 347      -1.735  30.204  95.815  1.00  0.00      C1   C  
ATOM   2687  CD1 ILE A 347      -2.113  27.018  94.675  1.00  0.00      C1   C  
ATOM   2688  N   LEU A 348       0.587  29.269  98.564  1.00  0.00      C1   N  
ATOM   2689  CA  LEU A 348       1.323  29.933  99.671  1.00  0.00      C1   C  
ATOM   2690  C   LEU A 348       2.282  31.021  99.083  1.00  0.00      C1   C  
ATOM   2691  O   LEU A 348       2.677  30.945  97.925  1.00  0.00      C1   O  
ATOM   2692  CB  LEU A 348       2.069  28.826 100.477  1.00  0.00      C1   C  
ATOM   2693  CG  LEU A 348       1.256  27.590 100.913  1.00  0.00      C1   C  
ATOM   2694  CD1 LEU A 348       2.145  26.688 101.705  1.00  0.00      C1   C  
ATOM   2695  CD2 LEU A 348       0.043  28.011 101.780  1.00  0.00      C1   C  
ATOM   2696  N   PRO A 349       2.616  32.152  99.810  1.00  0.00      C1   N  
ATOM   2697  CA  PRO A 349       3.532  33.192  99.372  1.00  0.00      C1   C  
ATOM   2698  C   PRO A 349       4.984  32.771  99.009  1.00  0.00      C1   C  
ATOM   2699  O   PRO A 349       5.661  33.524  98.308  1.00  0.00      C1   O  
ATOM   2700  CB  PRO A 349       3.521  34.228 100.566  1.00  0.00      C1   C  
ATOM   2701  CG  PRO A 349       2.982  33.467 101.780  1.00  0.00      C1   C  
ATOM   2702  CD  PRO A 349       2.056  32.459 101.134  1.00  0.00      C1   C  
ATOM   2703  N   VAL A 350       5.375  31.539  99.382  1.00  0.00      C1   N  
ATOM   2704  CA  VAL A 350       6.757  30.994  99.129  1.00  0.00      C1   C  
ATOM   2705  C   VAL A 350       6.988  30.785  97.604  1.00  0.00      C1   C  
ATOM   2706  O   VAL A 350       8.106  31.009  97.088  1.00  0.00      C1   O  
ATOM   2707  CB  VAL A 350       6.928  29.738  99.954  1.00  0.00      C1   C  
ATOM   2708  CG1 VAL A 350       7.626  30.082 101.317  1.00  0.00      C1   C  
ATOM   2709  CG2 VAL A 350       5.640  28.954 100.204  1.00  0.00      C1   C  
ATOM   2710  N   ALA A 351       5.932  30.658  96.790  1.00  0.00      C1   N  
ATOM   2711  CA  ALA A 351       5.959  30.465  95.363  1.00  0.00      C1   C  
ATOM   2712  C   ALA A 351       5.772  31.821  94.619  1.00  0.00      C1   C  
ATOM   2713  O   ALA A 351       5.783  31.804  93.400  1.00  0.00      C1   O  
ATOM   2714  CB  ALA A 351       4.888  29.405  95.000  1.00  0.00      C1   C  
ATOM   2715  N   PHE A 352       5.664  32.935  95.310  1.00  0.00      C1   N  
ATOM   2716  CA  PHE A 352       5.671  34.310  94.764  1.00  0.00      C1   C  
ATOM   2717  C   PHE A 352       7.099  34.978  94.887  1.00  0.00      C1   C  
ATOM   2718  O   PHE A 352       7.265  36.182  94.650  1.00  0.00      C1   O  
ATOM   2719  CB  PHE A 352       4.525  35.104  95.443  1.00  0.00      C1   C  
ATOM   2720  CG  PHE A 352       3.035  34.705  95.236  1.00  0.00      C1   C  
ATOM   2721  CD1 PHE A 352       2.198  35.678  94.642  1.00  0.00      C1   C  
ATOM   2722  CD2 PHE A 352       2.511  33.481  95.645  1.00  0.00      C1   C  
ATOM   2723  CE1 PHE A 352       0.856  35.347  94.478  1.00  0.00      C1   C  
ATOM   2724  CE2 PHE A 352       1.172  33.182  95.484  1.00  0.00      C1   C  
ATOM   2725  CZ  PHE A 352       0.339  34.125  94.925  1.00  0.00      C1   C  
ATOM   2726  N   ARG A 353       8.161  34.264  95.262  1.00  0.00      C1   N  
ATOM   2727  CA  ARG A 353       9.510  34.758  95.360  1.00  0.00      C1   C  
ATOM   2728  C   ARG A 353      10.463  33.918  94.504  1.00  0.00      C1   C  
ATOM   2729  O   ARG A 353      10.258  32.758  94.256  1.00  0.00      C1   O  
ATOM   2730  CB  ARG A 353       9.976  34.780  96.816  1.00  0.00      C1   C  
ATOM   2731  CG  ARG A 353       9.180  35.589  97.794  1.00  0.00      C1   C  
ATOM   2732  CD  ARG A 353      10.132  36.102  98.894  1.00  0.00      C1   C  
ATOM   2733  NE  ARG A 353      10.585  35.016  99.820  1.00  0.00      C1   N  
ATOM   2734  CZ  ARG A 353      10.024  34.453 100.908  1.00  0.00      C1   C  
ATOM   2735  NH1 ARG A 353       8.801  34.751 101.368  1.00  0.00      C1   N  
ATOM   2736  NH2 ARG A 353      10.667  33.457 101.428  1.00  0.00      C1   N  
ATOM   2737  N   GLY A 354      11.578  34.507  93.982  1.00  0.00      C1   N  
ATOM   2738  CA  GLY A 354      12.484  33.740  93.016  1.00  0.00      C1   C  
ATOM   2739  C   GLY A 354      13.165  32.455  93.562  1.00  0.00      C1   C  
ATOM   2740  O   GLY A 354      13.693  31.693  92.789  1.00  0.00      C1   O  
ATOM   2741  N   ASP A 355      13.115  32.226  94.898  1.00  0.00      C1   N  
ATOM   2742  CA  ASP A 355      13.324  31.012  95.693  1.00  0.00      C1   C  
ATOM   2743  C   ASP A 355      12.412  31.010  96.876  1.00  0.00      C1   C  
ATOM   2744  O   ASP A 355      12.123  32.072  97.450  1.00  0.00      C1   O  
ATOM   2745  CB  ASP A 355      14.804  31.089  96.192  1.00  0.00      C1   C  
ATOM   2746  CG  ASP A 355      15.275  29.913  97.022  1.00  0.00      C1   C  
ATOM   2747  OD1 ASP A 355      15.293  28.758  96.433  1.00  0.00      C1   O  
ATOM   2748  OD2 ASP A 355      15.610  30.146  98.179  1.00  0.00      C1   O  
ATOM   2749  N   SER A 356      12.142  29.807  97.365  1.00  0.00      C1   N  
ATOM   2750  CA  SER A 356      11.275  29.666  98.565  1.00  0.00      C1   C  
ATOM   2751  C   SER A 356      11.938  29.742  99.985  1.00  0.00      C1   C  
ATOM   2752  O   SER A 356      11.325  29.684 101.027  1.00  0.00      C1   O  
ATOM   2753  CB  SER A 356      10.365  28.412  98.409  1.00  0.00      C1   C  
ATOM   2754  OG  SER A 356      11.221  27.260  98.156  1.00  0.00      C1   O  
ATOM   2755  N   PHE A 357      13.288  29.924 100.087  1.00  0.00      C1   N  
ATOM   2756  CA  PHE A 357      14.069  29.906 101.411  1.00  0.00      C1   C  
ATOM   2757  C   PHE A 357      14.945  31.142 101.604  1.00  0.00      C1   C  
ATOM   2758  O   PHE A 357      15.127  31.539 102.748  1.00  0.00      C1   O  
ATOM   2759  CB  PHE A 357      14.910  28.623 101.407  1.00  0.00      C1   C  
ATOM   2760  CG  PHE A 357      14.170  27.302 101.423  1.00  0.00      C1   C  
ATOM   2761  CD1 PHE A 357      14.070  26.560 100.261  1.00  0.00      C1   C  
ATOM   2762  CD2 PHE A 357      13.556  26.837 102.640  1.00  0.00      C1   C  
ATOM   2763  CE1 PHE A 357      13.508  25.256 100.267  1.00  0.00      C1   C  
ATOM   2764  CE2 PHE A 357      12.959  25.537 102.629  1.00  0.00      C1   C  
ATOM   2765  CZ  PHE A 357      12.892  24.755 101.433  1.00  0.00      C1   C  
ATOM   2766  N   THR A 358      15.469  31.765 100.559  1.00  0.00      C1   N  
ATOM   2767  CA  THR A 358      16.638  32.748 100.580  1.00  0.00      C1   C  
ATOM   2768  C   THR A 358      16.249  34.056  99.892  1.00  0.00      C1   C  
ATOM   2769  O   THR A 358      15.282  34.063  99.126  1.00  0.00      C1   O  
ATOM   2770  CB  THR A 358      17.904  32.141  99.995  1.00  0.00      C1   C  
ATOM   2771  CG2 THR A 358      18.344  30.967 100.863  1.00  0.00      C1   C  
ATOM   2772  OG1 THR A 358      17.628  31.726  98.642  1.00  0.00      C1   O  
ATOM   2773  N   HIS A 359      16.871  35.149 100.221  1.00  0.00      C1   N  
ATOM   2774  CA  HIS A 359      16.375  36.493  99.829  1.00  0.00      C1   C  
ATOM   2775  C   HIS A 359      16.346  36.637  98.286  1.00  0.00      C1   C  
ATOM   2776  O   HIS A 359      17.353  36.512  97.602  1.00  0.00      C1   O  
ATOM   2777  CB  HIS A 359      17.153  37.677 100.510  1.00  0.00      C1   C  
ATOM   2778  CG  HIS A 359      16.715  37.893 101.933  1.00  0.00      C1   C  
ATOM   2779  CD2 HIS A 359      16.744  39.199 102.494  1.00  0.00      C1   C  
ATOM   2780  ND1 HIS A 359      16.048  37.099 102.845  1.00  0.00      C1   N  
ATOM   2781  CE1 HIS A 359      15.726  37.886 103.911  1.00  0.00      C1   C  
ATOM   2782  NE2 HIS A 359      16.044  39.173 103.734  1.00  0.00      C1   N  
ATOM   2783  N   THR A 360      15.143  36.908  97.741  1.00  0.00      C1   N  
ATOM   2784  CA  THR A 360      14.885  36.856  96.299  1.00  0.00      C1   C  
ATOM   2785  C   THR A 360      13.768  37.919  95.978  1.00  0.00      C1   C  
ATOM   2786  O   THR A 360      12.870  38.141  96.791  1.00  0.00      C1   O  
ATOM   2787  CB  THR A 360      14.569  35.472  95.887  1.00  0.00      C1   C  
ATOM   2788  CG2 THR A 360      15.818  34.553  95.690  1.00  0.00      C1   C  
ATOM   2789  OG1 THR A 360      13.743  34.783  96.825  1.00  0.00      C1   O  
ATOM   2790  N   PRO A 361      13.715  38.451  94.747  1.00  0.00      C1   N  
ATOM   2791  CA  PRO A 361      12.689  39.415  94.274  1.00  0.00      C1   C  
ATOM   2792  C   PRO A 361      11.288  38.790  94.302  1.00  0.00      C1   C  
ATOM   2793  O   PRO A 361      11.194  37.567  94.133  1.00  0.00      C1   O  
ATOM   2794  CB  PRO A 361      13.021  39.724  92.789  1.00  0.00      C1   C  
ATOM   2795  CG  PRO A 361      14.468  39.435  92.677  1.00  0.00      C1   C  
ATOM   2796  CD  PRO A 361      14.682  38.204  93.597  1.00  0.00      C1   C  
ATOM   2797  N   PRO A 362      10.181  39.550  94.268  1.00  0.00      C1   N  
ATOM   2798  CA  PRO A 362       8.872  39.115  93.926  1.00  0.00      C1   C  
ATOM   2799  C   PRO A 362       8.688  38.738  92.447  1.00  0.00      C1   C  
ATOM   2800  O   PRO A 362       9.272  39.294  91.488  1.00  0.00      C1   O  
ATOM   2801  CB  PRO A 362       7.924  40.187  94.389  1.00  0.00      C1   C  
ATOM   2802  CG  PRO A 362       8.763  41.481  94.189  1.00  0.00      C1   C  
ATOM   2803  CD  PRO A 362      10.181  41.006  94.425  1.00  0.00      C1   C  
ATOM   2804  N   LEU A 363       7.805  37.779  92.165  1.00  0.00      C1   N  
ATOM   2805  CA  LEU A 363       7.424  37.219  90.854  1.00  0.00      C1   C  
ATOM   2806  C   LEU A 363       6.223  36.266  91.190  1.00  0.00      C1   C  
ATOM   2807  O   LEU A 363       6.345  35.170  91.647  1.00  0.00      C1   O  
ATOM   2808  CB  LEU A 363       8.534  36.447  90.112  1.00  0.00      C1   C  
ATOM   2809  CG  LEU A 363       8.222  35.860  88.715  1.00  0.00      C1   C  
ATOM   2810  CD1 LEU A 363       8.205  36.956  87.694  1.00  0.00      C1   C  
ATOM   2811  CD2 LEU A 363       9.306  34.787  88.309  1.00  0.00      C1   C  
ATOM   2812  N   ASP A 364       4.947  36.646  90.943  1.00  0.00      C1   N  
ATOM   2813  CA  ASP A 364       3.758  35.831  91.181  1.00  0.00      C1   C  
ATOM   2814  C   ASP A 364       3.720  34.512  90.352  1.00  0.00      C1   C  
ATOM   2815  O   ASP A 364       4.361  34.533  89.268  1.00  0.00      C1   O  
ATOM   2816  CB  ASP A 364       2.505  36.685  90.927  1.00  0.00      C1   C  
ATOM   2817  CG  ASP A 364       2.595  37.754  89.813  1.00  0.00      C1   C  
ATOM   2818  OD1 ASP A 364       2.476  37.435  88.618  1.00  0.00      C1   O  
ATOM   2819  OD2 ASP A 364       2.838  38.921  90.159  1.00  0.00      C1   O  
ATOM   2820  N   PRO A 365       2.969  33.477  90.756  1.00  0.00      C1   N  
ATOM   2821  CA  PRO A 365       2.879  32.181  90.002  1.00  0.00      C1   C  
ATOM   2822  C   PRO A 365       2.340  32.264  88.573  1.00  0.00      C1   C  
ATOM   2823  O   PRO A 365       1.709  33.296  88.262  1.00  0.00      C1   O  
ATOM   2824  CB  PRO A 365       1.914  31.342  90.789  1.00  0.00      C1   C  
ATOM   2825  CG  PRO A 365       1.761  31.990  92.148  1.00  0.00      C1   C  
ATOM   2826  CD  PRO A 365       2.421  33.429  92.097  1.00  0.00      C1   C  
ATOM   2827  N   GLN A 366       2.537  31.308  87.665  1.00  0.00      C1   N  
ATOM   2828  CA  GLN A 366       2.043  31.164  86.418  1.00  0.00      C1   C  
ATOM   2829  C   GLN A 366       1.606  29.720  86.168  1.00  0.00      C1   C  
ATOM   2830  O   GLN A 366       2.182  28.798  86.772  1.00  0.00      C1   O  
ATOM   2831  CB  GLN A 366       3.188  31.464  85.502  1.00  0.00      C1   C  
ATOM   2832  CG  GLN A 366       3.855  32.938  85.595  1.00  0.00      C1   C  
ATOM   2833  CD  GLN A 366       4.782  33.095  84.398  1.00  0.00      C1   C  
ATOM   2834  NE2 GLN A 366       4.460  33.890  83.366  1.00  0.00      C1   N  
ATOM   2835  OE1 GLN A 366       5.878  32.583  84.421  1.00  0.00      C1   O  
ATOM   2836  N   GLU A 367       0.739  29.484  85.193  1.00  0.00      C1   N  
ATOM   2837  CA  GLU A 367       0.124  28.205  84.757  1.00  0.00      C1   C  
ATOM   2838  C   GLU A 367      -0.837  27.689  85.797  1.00  0.00      C1   C  
ATOM   2839  O   GLU A 367      -0.805  26.552  86.201  1.00  0.00      C1   O  
ATOM   2840  CB  GLU A 367       1.225  27.139  84.399  1.00  0.00      C1   C  
ATOM   2841  CG  GLU A 367       2.202  27.573  83.313  1.00  0.00      C1   C  
ATOM   2842  CD  GLU A 367       3.233  26.532  82.863  1.00  0.00      C1   C  
ATOM   2843  OE1 GLU A 367       2.877  25.518  82.257  1.00  0.00      C1   O  
ATOM   2844  OE2 GLU A 367       4.443  26.775  83.043  1.00  0.00      C1   O  
ATOM   2845  N   LEU A 368      -1.736  28.615  86.255  1.00  0.00      C1   N  
ATOM   2846  CA  LEU A 368      -2.802  28.227  87.154  1.00  0.00      C1   C  
ATOM   2847  C   LEU A 368      -4.082  27.736  86.533  1.00  0.00      C1   C  
ATOM   2848  O   LEU A 368      -4.654  26.786  87.009  1.00  0.00      C1   O  
ATOM   2849  CB  LEU A 368      -3.145  29.366  88.126  1.00  0.00      C1   C  
ATOM   2850  CG  LEU A 368      -1.936  29.940  88.923  1.00  0.00      C1   C  
ATOM   2851  CD1 LEU A 368      -2.385  31.156  89.755  1.00  0.00      C1   C  
ATOM   2852  CD2 LEU A 368      -1.201  28.930  89.816  1.00  0.00      C1   C  
ATOM   2853  N   ASP A 369      -4.456  28.153  85.341  1.00  0.00      C1   N  
ATOM   2854  CA  ASP A 369      -5.692  27.644  84.763  1.00  0.00      C1   C  
ATOM   2855  C   ASP A 369      -5.642  26.236  84.154  1.00  0.00      C1   C  
ATOM   2856  O   ASP A 369      -6.695  25.763  83.675  1.00  0.00      C1   O  
ATOM   2857  CB  ASP A 369      -6.136  28.612  83.649  1.00  0.00      C1   C  
ATOM   2858  CG  ASP A 369      -5.972  30.103  84.041  1.00  0.00      C1   C  
ATOM   2859  OD1 ASP A 369      -6.889  30.603  84.744  1.00  0.00      C1   O  
ATOM   2860  OD2 ASP A 369      -4.931  30.721  83.668  1.00  0.00      C1   O  
ATOM   2861  N   ILE A 370      -4.572  25.480  84.363  1.00  0.00      C1   N  
ATOM   2862  CA  ILE A 370      -4.597  24.032  84.316  1.00  0.00      C1   C  
ATOM   2863  C   ILE A 370      -5.640  23.431  85.274  1.00  0.00      C1   C  
ATOM   2864  O   ILE A 370      -6.338  22.418  85.043  1.00  0.00      C1   O  
ATOM   2865  CB  ILE A 370      -3.188  23.393  84.546  1.00  0.00      C1   C  
ATOM   2866  CG1 ILE A 370      -2.727  23.863  85.986  1.00  0.00      C1   C  
ATOM   2867  CG2 ILE A 370      -2.253  23.854  83.443  1.00  0.00      C1   C  
ATOM   2868  CD1 ILE A 370      -1.444  23.190  86.448  1.00  0.00      C1   C  
ATOM   2869  N   LEU A 371      -5.955  24.161  86.401  1.00  0.00      C1   N  
ATOM   2870  CA  LEU A 371      -6.789  23.619  87.416  1.00  0.00      C1   C  
ATOM   2871  C   LEU A 371      -8.310  23.565  87.055  1.00  0.00      C1   C  
ATOM   2872  O   LEU A 371      -9.149  22.972  87.761  1.00  0.00      C1   O  
ATOM   2873  CB  LEU A 371      -6.621  24.452  88.696  1.00  0.00      C1   C  
ATOM   2874  CG  LEU A 371      -5.154  24.414  89.228  1.00  0.00      C1   C  
ATOM   2875  CD1 LEU A 371      -5.108  25.229  90.521  1.00  0.00      C1   C  
ATOM   2876  CD2 LEU A 371      -4.635  23.022  89.633  1.00  0.00      C1   C  
ATOM   2877  N   LYS A 372      -8.753  24.296  85.968  1.00  0.00      C1   N  
ATOM   2878  CA  LYS A 372     -10.125  24.255  85.499  1.00  0.00      C1   C  
ATOM   2879  C   LYS A 372     -10.744  22.872  85.148  1.00  0.00      C1   C  
ATOM   2880  O   LYS A 372     -11.958  22.840  84.943  1.00  0.00      C1   O  
ATOM   2881  CB  LYS A 372     -10.249  25.204  84.318  1.00  0.00      C1   C  
ATOM   2882  CG  LYS A 372     -10.008  26.664  84.724  1.00  0.00      C1   C  
ATOM   2883  CD  LYS A 372     -10.176  27.578  83.537  1.00  0.00      C1   C  
ATOM   2884  CE  LYS A 372     -10.193  28.960  84.152  1.00  0.00      C1   C  
ATOM   2885  NZ  LYS A 372     -10.604  29.944  83.133  1.00  0.00      C1   N  
ATOM   2886  N   THR A 373      -9.987  21.816  85.055  1.00  0.00      C1   N  
ATOM   2887  CA  THR A 373     -10.581  20.502  84.885  1.00  0.00      C1   C  
ATOM   2888  C   THR A 373     -10.620  19.642  86.186  1.00  0.00      C1   C  
ATOM   2889  O   THR A 373     -11.306  18.607  86.215  1.00  0.00      C1   O  
ATOM   2890  CB  THR A 373      -9.794  19.703  83.744  1.00  0.00      C1   C  
ATOM   2891  CG2 THR A 373      -9.949  20.230  82.306  1.00  0.00      C1   C  
ATOM   2892  OG1 THR A 373      -8.436  19.746  83.981  1.00  0.00      C1   O  
ATOM   2893  N   VAL A 374     -10.085  20.086  87.340  1.00  0.00      C1   N  
ATOM   2894  CA  VAL A 374     -10.047  19.323  88.612  1.00  0.00      C1   C  
ATOM   2895  C   VAL A 374     -11.397  19.512  89.293  1.00  0.00      C1   C  
ATOM   2896  O   VAL A 374     -11.797  20.699  89.491  1.00  0.00      C1   O  
ATOM   2897  CB  VAL A 374      -8.890  19.702  89.543  1.00  0.00      C1   C  
ATOM   2898  CG1 VAL A 374      -8.899  18.960  90.901  1.00  0.00      C1   C  
ATOM   2899  CG2 VAL A 374      -7.455  19.523  88.993  1.00  0.00      C1   C  
ATOM   2900  N   LYS A 375     -12.075  18.414  89.679  1.00  0.00      C1   N  
ATOM   2901  CA  LYS A 375     -13.421  18.238  90.249  1.00  0.00      C1   C  
ATOM   2902  C   LYS A 375     -13.396  17.794  91.677  1.00  0.00      C1   C  
ATOM   2903  O   LYS A 375     -14.349  18.126  92.432  1.00  0.00      C1   O  
ATOM   2904  CB  LYS A 375     -14.106  17.076  89.507  1.00  0.00      C1   C  
ATOM   2905  CG  LYS A 375     -14.129  17.148  87.916  1.00  0.00      C1   C  
ATOM   2906  CD  LYS A 375     -14.683  15.875  87.258  1.00  0.00      C1   C  
ATOM   2907  CE  LYS A 375     -16.128  15.388  87.653  1.00  0.00      C1   C  
ATOM   2908  NZ  LYS A 375     -17.180  16.387  87.545  1.00  0.00      C1   N  
ATOM   2909  N   GLU A 376     -12.305  17.217  92.155  1.00  0.00      C1   N  
ATOM   2910  CA  GLU A 376     -12.094  16.882  93.534  1.00  0.00      C1   C  
ATOM   2911  C   GLU A 376     -10.632  17.080  94.069  1.00  0.00      C1   C  
ATOM   2912  O   GLU A 376      -9.649  16.830  93.426  1.00  0.00      C1   O  
ATOM   2913  CB  GLU A 376     -12.609  15.450  93.846  1.00  0.00      C1   C  
ATOM   2914  CG  GLU A 376     -11.638  14.396  93.260  1.00  0.00      C1   C  
ATOM   2915  CD  GLU A 376     -12.308  13.011  93.339  1.00  0.00      C1   C  
ATOM   2916  OE1 GLU A 376     -12.730  12.542  92.308  1.00  0.00      C1   O  
ATOM   2917  OE2 GLU A 376     -12.522  12.478  94.435  1.00  0.00      C1   O  
ATOM   2918  N   ILE A 377     -10.484  17.309  95.383  1.00  0.00      C1   N  
ATOM   2919  CA  ILE A 377      -9.321  17.333  96.229  1.00  0.00      C1   C  
ATOM   2920  C   ILE A 377      -9.558  16.357  97.413  1.00  0.00      C1   C  
ATOM   2921  O   ILE A 377     -10.451  16.553  98.179  1.00  0.00      C1   O  
ATOM   2922  CB  ILE A 377      -9.016  18.817  96.656  1.00  0.00      C1   C  
ATOM   2923  CG1 ILE A 377      -8.641  19.666  95.459  1.00  0.00      C1   C  
ATOM   2924  CG2 ILE A 377      -7.932  18.864  97.706  1.00  0.00      C1   C  
ATOM   2925  CD1 ILE A 377      -8.662  21.172  95.792  1.00  0.00      C1   C  
ATOM   2926  N   THR A 378      -8.734  15.326  97.609  1.00  0.00      C1   N  
ATOM   2927  CA  THR A 378      -8.944  14.315  98.703  1.00  0.00      C1   C  
ATOM   2928  C   THR A 378      -8.740  14.908 100.087  1.00  0.00      C1   C  
ATOM   2929  O   THR A 378      -9.472  14.593 101.014  1.00  0.00      C1   O  
ATOM   2930  CB  THR A 378      -8.134  13.052  98.478  1.00  0.00      C1   C  
ATOM   2931  CG2 THR A 378      -8.636  11.951  99.439  1.00  0.00      C1   C  
ATOM   2932  OG1 THR A 378      -8.409  12.648  97.220  1.00  0.00      C1   O  
ATOM   2933  N   GLY A 379      -7.764  15.850 100.225  1.00  0.00      C1   N  
ATOM   2934  CA  GLY A 379      -7.562  16.812 101.333  1.00  0.00      C1   C  
ATOM   2935  C   GLY A 379      -8.318  18.154 101.314  1.00  0.00      C1   C  
ATOM   2936  O   GLY A 379      -9.523  18.168 101.161  1.00  0.00      C1   O  
ATOM   2937  N   PHE A 380      -7.527  19.254 101.435  1.00  0.00      C1   N  
ATOM   2938  CA  PHE A 380      -7.948  20.626 101.751  1.00  0.00      C1   C  
ATOM   2939  C   PHE A 380      -7.571  21.588 100.637  1.00  0.00      C1   C  
ATOM   2940  O   PHE A 380      -6.571  21.388  99.993  1.00  0.00      C1   O  
ATOM   2941  CB  PHE A 380      -7.500  20.954 103.180  1.00  0.00      C1   C  
ATOM   2942  CG  PHE A 380      -6.051  20.973 103.501  1.00  0.00      C1   C  
ATOM   2943  CD1 PHE A 380      -5.470  19.767 103.920  1.00  0.00      C1   C  
ATOM   2944  CD2 PHE A 380      -5.278  22.120 103.345  1.00  0.00      C1   C  
ATOM   2945  CE1 PHE A 380      -4.113  19.762 104.407  1.00  0.00      C1   C  
ATOM   2946  CE2 PHE A 380      -3.903  22.107 103.639  1.00  0.00      C1   C  
ATOM   2947  CZ  PHE A 380      -3.321  20.953 104.148  1.00  0.00      C1   C  
ATOM   2948  N   LEU A 381      -8.273  22.747 100.539  1.00  0.00      C1   N  
ATOM   2949  CA  LEU A 381      -7.783  23.888  99.731  1.00  0.00      C1   C  
ATOM   2950  C   LEU A 381      -7.385  25.089 100.577  1.00  0.00      C1   C  
ATOM   2951  O   LEU A 381      -8.200  25.489 101.468  1.00  0.00      C1   O  
ATOM   2952  CB  LEU A 381      -8.792  24.394  98.732  1.00  0.00      C1   C  
ATOM   2953  CG  LEU A 381      -8.280  25.535  97.852  1.00  0.00      C1   C  
ATOM   2954  CD1 LEU A 381      -6.980  25.482  97.101  1.00  0.00      C1   C  
ATOM   2955  CD2 LEU A 381      -9.242  25.726  96.681  1.00  0.00      C1   C  
ATOM   2956  N   LEU A 382      -6.193  25.661 100.386  1.00  0.00      C1   N  
ATOM   2957  CA  LEU A 382      -5.694  26.745 101.260  1.00  0.00      C1   C  
ATOM   2958  C   LEU A 382      -5.188  27.840 100.366  1.00  0.00      C1   C  
ATOM   2959  O   LEU A 382      -4.265  27.500  99.734  1.00  0.00      C1   O  
ATOM   2960  CB  LEU A 382      -4.616  26.241 102.220  1.00  0.00      C1   C  
ATOM   2961  CG  LEU A 382      -3.667  27.327 102.859  1.00  0.00      C1   C  
ATOM   2962  CD1 LEU A 382      -4.428  28.417 103.626  1.00  0.00      C1   C  
ATOM   2963  CD2 LEU A 382      -2.729  26.689 103.894  1.00  0.00      C1   C  
ATOM   2964  N   ILE A 383      -5.665  29.082 100.428  1.00  0.00      C1   N  
ATOM   2965  CA  ILE A 383      -5.213  30.191  99.617  1.00  0.00      C1   C  
ATOM   2966  C   ILE A 383      -4.752  31.428 100.457  1.00  0.00      C1   C  
ATOM   2967  O   ILE A 383      -5.586  32.351 100.712  1.00  0.00      C1   O  
ATOM   2968  CB  ILE A 383      -6.189  30.487  98.363  1.00  0.00      C1   C  
ATOM   2969  CG1 ILE A 383      -6.420  29.209  97.550  1.00  0.00      C1   C  
ATOM   2970  CG2 ILE A 383      -5.543  31.559  97.491  1.00  0.00      C1   C  
ATOM   2971  CD1 ILE A 383      -7.490  29.297  96.435  1.00  0.00      C1   C  
ATOM   2972  N   GLN A 384      -3.465  31.529 100.766  1.00  0.00      C1   N  
ATOM   2973  CA  GLN A 384      -2.883  32.699 101.459  1.00  0.00      C1   C  
ATOM   2974  C   GLN A 384      -2.682  33.840 100.451  1.00  0.00      C1   C  
ATOM   2975  O   GLN A 384      -2.681  34.986 100.821  1.00  0.00      C1   O  
ATOM   2976  CB  GLN A 384      -1.563  32.359 102.084  1.00  0.00      C1   C  
ATOM   2977  CG  GLN A 384      -1.824  31.905 103.564  1.00  0.00      C1   C  
ATOM   2978  CD  GLN A 384      -0.459  31.595 104.144  1.00  0.00      C1   C  
ATOM   2979  NE2 GLN A 384      -0.345  30.368 104.686  1.00  0.00      C1   N  
ATOM   2980  OE1 GLN A 384       0.533  32.366 104.139  1.00  0.00      C1   O  
ATOM   2981  N   ALA A 385      -2.504  33.599  99.120  1.00  0.00      C1   N  
ATOM   2982  CA  ALA A 385      -2.170  34.682  98.178  1.00  0.00      C1   C  
ATOM   2983  C   ALA A 385      -2.544  34.335  96.817  1.00  0.00      C1   C  
ATOM   2984  O   ALA A 385      -2.519  33.154  96.515  1.00  0.00      C1   O  
ATOM   2985  CB  ALA A 385      -0.695  35.116  98.236  1.00  0.00      C1   C  
ATOM   2986  N   TRP A 386      -2.946  35.280  95.959  1.00  0.00      C1   N  
ATOM   2987  CA  TRP A 386      -3.407  34.948  94.563  1.00  0.00      C1   C  
ATOM   2988  C   TRP A 386      -2.792  36.025  93.669  1.00  0.00      C1   C  
ATOM   2989  O   TRP A 386      -2.641  37.163  94.144  1.00  0.00      C1   O  
ATOM   2990  CB  TRP A 386      -4.935  34.841  94.599  1.00  0.00      C1   C  
ATOM   2991  CG  TRP A 386      -5.488  34.195  93.347  1.00  0.00      C1   C  
ATOM   2992  CD1 TRP A 386      -6.328  34.786  92.455  1.00  0.00      C1   C  
ATOM   2993  CD2 TRP A 386      -5.318  32.823  92.908  1.00  0.00      C1   C  
ATOM   2994  CE2 TRP A 386      -6.109  32.589  91.750  1.00  0.00      C1   C  
ATOM   2995  CE3 TRP A 386      -4.794  31.646  93.473  1.00  0.00      C1   C  
ATOM   2996  NE1 TRP A 386      -6.787  33.820  91.543  1.00  0.00      C1   N  
ATOM   2997  CZ2 TRP A 386      -6.170  31.344  91.080  1.00  0.00      C1   C  
ATOM   2998  CZ3 TRP A 386      -4.619  30.472  92.757  1.00  0.00      C1   C  
ATOM   2999  CH2 TRP A 386      -5.419  30.219  91.628  1.00  0.00      C1   C  
ATOM   3000  N   PRO A 387      -2.407  35.789  92.419  1.00  0.00      C1   N  
ATOM   3001  CA  PRO A 387      -1.808  36.876  91.603  1.00  0.00      C1   C  
ATOM   3002  C   PRO A 387      -2.776  38.110  91.294  1.00  0.00      C1   C  
ATOM   3003  O   PRO A 387      -4.029  38.010  91.162  1.00  0.00      C1   O  
ATOM   3004  CB  PRO A 387      -1.498  36.144  90.305  1.00  0.00      C1   C  
ATOM   3005  CG  PRO A 387      -1.173  34.725  90.769  1.00  0.00      C1   C  
ATOM   3006  CD  PRO A 387      -2.187  34.451  91.857  1.00  0.00      C1   C  
ATOM   3007  N   GLU A 388      -2.267  39.293  91.279  1.00  0.00      C1   N  
ATOM   3008  CA  GLU A 388      -2.992  40.517  91.546  1.00  0.00      C1   C  
ATOM   3009  C   GLU A 388      -3.740  41.115  90.270  1.00  0.00      C1   C  
ATOM   3010  O   GLU A 388      -4.500  42.104  90.389  1.00  0.00      C1   O  
ATOM   3011  CB  GLU A 388      -2.020  41.644  92.076  1.00  0.00      C1   C  
ATOM   3012  CG  GLU A 388      -1.638  41.547  93.523  1.00  0.00      C1   C  
ATOM   3013  CD  GLU A 388      -0.314  42.247  93.922  1.00  0.00      C1   C  
ATOM   3014  OE1 GLU A 388      -0.409  43.465  94.116  1.00  0.00      C1   O  
ATOM   3015  OE2 GLU A 388       0.725  41.551  94.108  1.00  0.00      C1   O  
ATOM   3016  N   ASN A 389      -3.549  40.507  89.090  1.00  0.00      C1   N  
ATOM   3017  CA  ASN A 389      -4.257  40.883  87.923  1.00  0.00      C1   C  
ATOM   3018  C   ASN A 389      -5.742  40.327  87.935  1.00  0.00      C1   C  
ATOM   3019  O   ASN A 389      -6.598  40.885  87.154  1.00  0.00      C1   O  
ATOM   3020  CB  ASN A 389      -3.468  40.377  86.690  1.00  0.00      C1   C  
ATOM   3021  CG  ASN A 389      -4.033  40.882  85.376  1.00  0.00      C1   C  
ATOM   3022  ND2 ASN A 389      -4.016  42.213  85.060  1.00  0.00      C1   N  
ATOM   3023  OD1 ASN A 389      -4.548  40.107  84.613  1.00  0.00      C1   O  
ATOM   3024  N   ARG A 390      -5.901  39.218  88.654  1.00  0.00      C1   N  
ATOM   3025  CA  ARG A 390      -7.186  38.529  88.643  1.00  0.00      C1   C  
ATOM   3026  C   ARG A 390      -8.045  39.123  89.761  1.00  0.00      C1   C  
ATOM   3027  O   ARG A 390      -7.511  39.444  90.855  1.00  0.00      C1   O  
ATOM   3028  CB  ARG A 390      -6.928  37.027  88.860  1.00  0.00      C1   C  
ATOM   3029  CG  ARG A 390      -6.067  36.421  87.751  1.00  0.00      C1   C  
ATOM   3030  CD  ARG A 390      -5.565  35.066  88.186  1.00  0.00      C1   C  
ATOM   3031  NE  ARG A 390      -4.896  34.410  87.034  1.00  0.00      C1   N  
ATOM   3032  CZ  ARG A 390      -5.262  33.341  86.360  1.00  0.00      C1   C  
ATOM   3033  NH1 ARG A 390      -6.236  32.542  86.760  1.00  0.00      C1   N  
ATOM   3034  NH2 ARG A 390      -4.589  32.941  85.354  1.00  0.00      C1   N  
ATOM   3035  N   THR A 391      -9.349  39.144  89.487  1.00  0.00      C1   N  
ATOM   3036  CA  THR A 391     -10.360  39.530  90.409  1.00  0.00      C1   C  
ATOM   3037  C   THR A 391     -11.106  38.349  91.011  1.00  0.00      C1   C  
ATOM   3038  O   THR A 391     -11.705  38.562  92.076  1.00  0.00      C1   O  
ATOM   3039  CB  THR A 391     -11.398  40.424  89.687  1.00  0.00      C1   C  
ATOM   3040  CG2 THR A 391     -10.799  41.660  89.080  1.00  0.00      C1   C  
ATOM   3041  OG1 THR A 391     -11.932  39.770  88.542  1.00  0.00      C1   O  
ATOM   3042  N   ASP A 392     -11.074  37.208  90.417  1.00  0.00      C1   N  
ATOM   3043  CA  ASP A 392     -11.532  35.976  90.979  1.00  0.00      C1   C  
ATOM   3044  C   ASP A 392     -10.475  34.827  91.113  1.00  0.00      C1   C  
ATOM   3045  O   ASP A 392      -9.344  34.865  90.680  1.00  0.00      C1   O  
ATOM   3046  CB  ASP A 392     -12.839  35.513  90.250  1.00  0.00      C1   C  
ATOM   3047  CG  ASP A 392     -12.648  35.363  88.707  1.00  0.00      C1   C  
ATOM   3048  OD1 ASP A 392     -13.691  35.288  88.032  1.00  0.00      C1   O  
ATOM   3049  OD2 ASP A 392     -11.643  35.671  88.078  1.00  0.00      C1   O  
ATOM   3050  N   LEU A 393     -10.885  33.777  91.830  1.00  0.00      C1   N  
ATOM   3051  CA  LEU A 393     -10.331  32.333  91.961  1.00  0.00      C1   C  
ATOM   3052  C   LEU A 393     -10.925  31.425  90.832  1.00  0.00      C1   C  
ATOM   3053  O   LEU A 393     -10.847  30.186  90.977  1.00  0.00      C1   O  
ATOM   3054  CB  LEU A 393     -10.650  31.793  93.313  1.00  0.00      C1   C  
ATOM   3055  CG  LEU A 393     -10.229  32.666  94.569  1.00  0.00      C1   C  
ATOM   3056  CD1 LEU A 393     -10.641  32.025  95.902  1.00  0.00      C1   C  
ATOM   3057  CD2 LEU A 393      -8.698  32.889  94.671  1.00  0.00      C1   C  
ATOM   3058  N   HIS A 394     -11.416  31.985  89.698  1.00  0.00      C1   N  
ATOM   3059  CA  HIS A 394     -12.039  31.332  88.553  1.00  0.00      C1   C  
ATOM   3060  C   HIS A 394     -11.242  30.195  87.848  1.00  0.00      C1   C  
ATOM   3061  O   HIS A 394     -11.761  29.398  87.022  1.00  0.00      C1   O  
ATOM   3062  CB  HIS A 394     -12.582  32.374  87.573  1.00  0.00      C1   C  
ATOM   3063  CG  HIS A 394     -13.025  31.998  86.147  1.00  0.00      C1   C  
ATOM   3064  CD2 HIS A 394     -12.331  32.189  84.990  1.00  0.00      C1   C  
ATOM   3065  ND1 HIS A 394     -14.111  31.214  85.887  1.00  0.00      C1   N  
ATOM   3066  CE1 HIS A 394     -14.143  30.970  84.538  1.00  0.00      C1   C  
ATOM   3067  NE2 HIS A 394     -13.018  31.464  83.973  1.00  0.00      C1   N  
ATOM   3068  N   ALA A 395     -10.038  29.920  88.321  1.00  0.00      C1   N  
ATOM   3069  CA  ALA A 395      -9.194  28.742  88.155  1.00  0.00      C1   C  
ATOM   3070  C   ALA A 395      -9.758  27.401  88.808  1.00  0.00      C1   C  
ATOM   3071  O   ALA A 395      -9.306  26.279  88.495  1.00  0.00      C1   O  
ATOM   3072  CB  ALA A 395      -7.725  29.003  88.641  1.00  0.00      C1   C  
ATOM   3073  N   PHE A 396     -10.801  27.552  89.596  1.00  0.00      C1   N  
ATOM   3074  CA  PHE A 396     -11.548  26.502  90.266  1.00  0.00      C1   C  
ATOM   3075  C   PHE A 396     -13.077  26.458  89.951  1.00  0.00      C1   C  
ATOM   3076  O   PHE A 396     -13.822  26.075  90.843  1.00  0.00      C1   O  
ATOM   3077  CB  PHE A 396     -11.308  26.600  91.833  1.00  0.00      C1   C  
ATOM   3078  CG  PHE A 396      -9.885  26.539  92.320  1.00  0.00      C1   C  
ATOM   3079  CD1 PHE A 396      -9.242  25.286  92.491  1.00  0.00      C1   C  
ATOM   3080  CD2 PHE A 396      -9.094  27.691  92.491  1.00  0.00      C1   C  
ATOM   3081  CE1 PHE A 396      -7.900  25.117  92.815  1.00  0.00      C1   C  
ATOM   3082  CE2 PHE A 396      -7.775  27.567  93.003  1.00  0.00      C1   C  
ATOM   3083  CZ  PHE A 396      -7.212  26.287  93.171  1.00  0.00      C1   C  
ATOM   3084  N   GLU A 397     -13.437  26.804  88.678  1.00  0.00      C1   N  
ATOM   3085  CA  GLU A 397     -14.817  26.902  88.176  1.00  0.00      C1   C  
ATOM   3086  C   GLU A 397     -15.530  25.549  88.170  1.00  0.00      C1   C  
ATOM   3087  O   GLU A 397     -16.742  25.535  88.224  1.00  0.00      C1   O  
ATOM   3088  CB  GLU A 397     -14.842  27.725  86.905  1.00  0.00      C1   C  
ATOM   3089  CG  GLU A 397     -14.372  26.900  85.718  1.00  0.00      C1   C  
ATOM   3090  CD  GLU A 397     -15.537  26.232  84.971  1.00  0.00      C1   C  
ATOM   3091  OE1 GLU A 397     -16.612  26.828  84.976  1.00  0.00      C1   O  
ATOM   3092  OE2 GLU A 397     -15.501  25.082  84.414  1.00  0.00      C1   O  
ATOM   3093  N   ASN A 398     -14.835  24.444  88.087  1.00  0.00      C1   N  
ATOM   3094  CA  ASN A 398     -15.331  23.084  87.870  1.00  0.00      C1   C  
ATOM   3095  C   ASN A 398     -15.181  22.209  89.096  1.00  0.00      C1   C  
ATOM   3096  O   ASN A 398     -15.862  21.214  89.193  1.00  0.00      C1   O  
ATOM   3097  CB  ASN A 398     -14.502  22.486  86.669  1.00  0.00      C1   C  
ATOM   3098  CG  ASN A 398     -15.220  21.317  85.898  1.00  0.00      C1   C  
ATOM   3099  ND2 ASN A 398     -16.243  21.780  85.078  1.00  0.00      C1   N  
ATOM   3100  OD1 ASN A 398     -14.898  20.123  85.923  1.00  0.00      C1   O  
ATOM   3101  N   LEU A 399     -14.342  22.576  90.091  1.00  0.00      C1   N  
ATOM   3102  CA  LEU A 399     -14.151  21.890  91.342  1.00  0.00      C1   C  
ATOM   3103  C   LEU A 399     -15.494  21.701  92.107  1.00  0.00      C1   C  
ATOM   3104  O   LEU A 399     -16.122  22.717  92.473  1.00  0.00      C1   O  
ATOM   3105  CB  LEU A 399     -13.101  22.607  92.231  1.00  0.00      C1   C  
ATOM   3106  CG  LEU A 399     -12.666  21.993  93.566  1.00  0.00      C1   C  
ATOM   3107  CD1 LEU A 399     -11.713  20.796  93.394  1.00  0.00      C1   C  
ATOM   3108  CD2 LEU A 399     -11.920  22.975  94.463  1.00  0.00      C1   C  
ATOM   3109  N   GLU A 400     -15.906  20.487  92.362  1.00  0.00      C1   N  
ATOM   3110  CA  GLU A 400     -17.154  20.290  93.034  1.00  0.00      C1   C  
ATOM   3111  C   GLU A 400     -16.955  19.683  94.478  1.00  0.00      C1   C  
ATOM   3112  O   GLU A 400     -17.888  19.818  95.255  1.00  0.00      C1   O  
ATOM   3113  CB  GLU A 400     -18.139  19.505  92.166  1.00  0.00      C1   C  
ATOM   3114  CG  GLU A 400     -17.460  18.153  91.695  1.00  0.00      C1   C  
ATOM   3115  CD  GLU A 400     -18.390  17.099  91.002  1.00  0.00      C1   C  
ATOM   3116  OE1 GLU A 400     -18.031  16.331  90.110  1.00  0.00      C1   O  
ATOM   3117  OE2 GLU A 400     -19.631  17.025  91.290  1.00  0.00      C1   O  
ATOM   3118  N   ILE A 401     -15.774  19.101  94.752  1.00  0.00      C1   N  
ATOM   3119  CA  ILE A 401     -15.545  18.383  95.989  1.00  0.00      C1   C  
ATOM   3120  C   ILE A 401     -14.242  18.656  96.793  1.00  0.00      C1   C  
ATOM   3121  O   ILE A 401     -13.153  18.560  96.268  1.00  0.00      C1   O  
ATOM   3122  CB  ILE A 401     -15.631  16.841  95.665  1.00  0.00      C1   C  
ATOM   3123  CG1 ILE A 401     -17.020  16.300  95.359  1.00  0.00      C1   C  
ATOM   3124  CG2 ILE A 401     -14.943  15.916  96.714  1.00  0.00      C1   C  
ATOM   3125  CD1 ILE A 401     -16.970  15.111  94.376  1.00  0.00      C1   C  
ATOM   3126  N   ILE A 402     -14.422  18.984  98.127  1.00  0.00      C1   N  
ATOM   3127  CA  ILE A 402     -13.326  19.075  99.065  1.00  0.00      C1   C  
ATOM   3128  C   ILE A 402     -13.655  18.078 100.184  1.00  0.00      C1   C  
ATOM   3129  O   ILE A 402     -14.507  18.333 101.086  1.00  0.00      C1   O  
ATOM   3130  CB  ILE A 402     -13.196  20.468  99.637  1.00  0.00      C1   C  
ATOM   3131  CG1 ILE A 402     -13.145  21.578  98.525  1.00  0.00      C1   C  
ATOM   3132  CG2 ILE A 402     -11.952  20.553 100.534  1.00  0.00      C1   C  
ATOM   3133  CD1 ILE A 402     -12.994  22.987  99.001  1.00  0.00      C1   C  
ATOM   3134  N   ARG A 403     -13.006  16.870 100.035  1.00  0.00      C1   N  
ATOM   3135  CA  ARG A 403     -13.366  15.732 100.823  1.00  0.00      C1   C  
ATOM   3136  C   ARG A 403     -12.635  15.605 102.172  1.00  0.00      C1   C  
ATOM   3137  O   ARG A 403     -13.208  14.864 102.980  1.00  0.00      C1   O  
ATOM   3138  CB  ARG A 403     -13.132  14.414  99.985  1.00  0.00      C1   C  
ATOM   3139  CG  ARG A 403     -14.172  13.332 100.083  1.00  0.00      C1   C  
ATOM   3140  CD  ARG A 403     -13.696  12.032  99.450  1.00  0.00      C1   C  
ATOM   3141  NE  ARG A 403     -13.639  12.254  98.025  1.00  0.00      C1   N  
ATOM   3142  CZ  ARG A 403     -14.684  11.895  97.262  1.00  0.00      C1   C  
ATOM   3143  NH1 ARG A 403     -15.897  11.667  97.666  1.00  0.00      C1   N  
ATOM   3144  NH2 ARG A 403     -14.513  11.781  95.971  1.00  0.00      C1   N  
ATOM   3145  N   GLY A 404     -11.587  16.363 102.463  1.00  0.00      C1   N  
ATOM   3146  CA  GLY A 404     -10.976  16.643 103.782  1.00  0.00      C1   C  
ATOM   3147  C   GLY A 404     -10.194  15.475 104.464  1.00  0.00      C1   C  
ATOM   3148  O   GLY A 404     -10.292  15.411 105.686  1.00  0.00      C1   O  
ATOM   3149  N   ARG A 405      -9.517  14.632 103.766  1.00  0.00      C1   N  
ATOM   3150  CA  ARG A 405      -8.561  13.704 104.332  1.00  0.00      C1   C  
ATOM   3151  C   ARG A 405      -7.231  14.220 104.843  1.00  0.00      C1   C  
ATOM   3152  O   ARG A 405      -6.721  15.164 104.187  1.00  0.00      C1   O  
ATOM   3153  CB  ARG A 405      -8.276  12.634 103.299  1.00  0.00      C1   C  
ATOM   3154  CG  ARG A 405      -7.487  11.426 103.920  1.00  0.00      C1   C  
ATOM   3155  CD  ARG A 405      -7.360  10.299 102.900  1.00  0.00      C1   C  
ATOM   3156  NE  ARG A 405      -6.838   9.051 103.615  1.00  0.00      C1   N  
ATOM   3157  CZ  ARG A 405      -6.981   7.761 103.235  1.00  0.00      C1   C  
ATOM   3158  NH1 ARG A 405      -7.373   7.441 102.020  1.00  0.00      C1   N  
ATOM   3159  NH2 ARG A 405      -6.627   6.803 104.027  1.00  0.00      C1   N  
ATOM   3160  N   THR A 406      -6.709  13.761 105.998  1.00  0.00      C1   N  
ATOM   3161  CA  THR A 406      -5.433  14.088 106.621  1.00  0.00      C1   C  
ATOM   3162  C   THR A 406      -5.092  15.579 106.655  1.00  0.00      C1   C  
ATOM   3163  O   THR A 406      -4.166  16.062 105.929  1.00  0.00      C1   O  
ATOM   3164  CB  THR A 406      -4.200  13.247 106.047  1.00  0.00      C1   C  
ATOM   3165  CG2 THR A 406      -3.068  13.285 107.016  1.00  0.00      C1   C  
ATOM   3166  OG1 THR A 406      -4.562  11.908 106.260  1.00  0.00      C1   O  
ATOM   3167  N   LYS A 407      -5.881  16.372 107.340  1.00  0.00      C1   N  
ATOM   3168  CA  LYS A 407      -5.993  17.864 107.369  1.00  0.00      C1   C  
ATOM   3169  C   LYS A 407      -4.804  18.502 108.099  1.00  0.00      C1   C  
ATOM   3170  O   LYS A 407      -4.088  17.810 108.751  1.00  0.00      C1   O  
ATOM   3171  CB  LYS A 407      -7.381  18.266 107.823  1.00  0.00      C1   C  
ATOM   3172  CG  LYS A 407      -8.585  17.801 107.010  1.00  0.00      C1   C  
ATOM   3173  CD  LYS A 407      -9.985  18.447 107.455  1.00  0.00      C1   C  
ATOM   3174  CE  LYS A 407     -10.183  18.382 108.976  1.00  0.00      C1   C  
ATOM   3175  NZ  LYS A 407     -10.130  17.001 109.463  1.00  0.00      C1   N  
ATOM   3176  N   GLN A 408      -4.684  19.812 108.087  1.00  0.00      C1   N  
ATOM   3177  CA  GLN A 408      -3.493  20.493 108.751  1.00  0.00      C1   C  
ATOM   3178  C   GLN A 408      -3.737  20.738 110.244  1.00  0.00      C1   C  
ATOM   3179  O   GLN A 408      -4.769  20.216 110.725  1.00  0.00      C1   O  
ATOM   3180  CB  GLN A 408      -3.059  21.755 107.908  1.00  0.00      C1   C  
ATOM   3181  CG  GLN A 408      -4.049  22.993 107.792  1.00  0.00      C1   C  
ATOM   3182  CD  GLN A 408      -5.460  22.531 107.719  1.00  0.00      C1   C  
ATOM   3183  NE2 GLN A 408      -5.904  22.111 106.564  1.00  0.00      C1   N  
ATOM   3184  OE1 GLN A 408      -6.182  22.364 108.744  1.00  0.00      C1   O  
ATOM   3185  N   HIS A 409      -2.924  21.499 110.984  1.00  0.00      C1   N  
ATOM   3186  CA  HIS A 409      -3.058  21.493 112.494  1.00  0.00      C1   C  
ATOM   3187  C   HIS A 409      -4.360  22.227 113.022  1.00  0.00      C1   C  
ATOM   3188  O   HIS A 409      -5.082  21.850 114.003  1.00  0.00      C1   O  
ATOM   3189  CB  HIS A 409      -1.810  22.096 113.158  1.00  0.00      C1   C  
ATOM   3190  CG  HIS A 409      -0.487  21.345 113.109  1.00  0.00      C1   C  
ATOM   3191  CD2 HIS A 409       0.781  21.859 113.404  1.00  0.00      C1   C  
ATOM   3192  ND1 HIS A 409      -0.299  20.030 112.737  1.00  0.00      C1   N  
ATOM   3193  CE1 HIS A 409       1.043  19.767 112.824  1.00  0.00      C1   C  
ATOM   3194  NE2 HIS A 409       1.733  20.840 113.273  1.00  0.00      C1   N  
ATOM   3195  N   GLY A 410      -4.777  23.216 112.238  1.00  0.00      C1   N  
ATOM   3196  CA  GLY A 410      -6.032  23.959 112.480  1.00  0.00      C1   C  
ATOM   3197  C   GLY A 410      -7.301  23.106 112.251  1.00  0.00      C1   C  
ATOM   3198  O   GLY A 410      -8.390  23.532 112.626  1.00  0.00      C1   O  
ATOM   3199  N   GLN A 411      -7.217  22.024 111.380  1.00  0.00      C1   N  
ATOM   3200  CA  GLN A 411      -8.309  21.226 110.899  1.00  0.00      C1   C  
ATOM   3201  C   GLN A 411      -9.382  21.912 110.046  1.00  0.00      C1   C  
ATOM   3202  O   GLN A 411     -10.608  21.600 110.141  1.00  0.00      C1   O  
ATOM   3203  CB  GLN A 411      -8.840  20.370 111.971  1.00  0.00      C1   C  
ATOM   3204  CG  GLN A 411      -7.755  19.451 112.629  1.00  0.00      C1   C  
ATOM   3205  CD  GLN A 411      -7.496  18.135 111.877  1.00  0.00      C1   C  
ATOM   3206  NE2 GLN A 411      -6.454  18.090 111.086  1.00  0.00      C1   N  
ATOM   3207  OE1 GLN A 411      -8.222  17.227 112.063  1.00  0.00      C1   O  
ATOM   3208  N   PHE A 412      -8.977  22.817 109.194  1.00  0.00      C1   N  
ATOM   3209  CA  PHE A 412      -9.719  23.381 108.028  1.00  0.00      C1   C  
ATOM   3210  C   PHE A 412      -9.806  22.442 106.802  1.00  0.00      C1   C  
ATOM   3211  O   PHE A 412      -8.768  21.855 106.471  1.00  0.00      C1   O  
ATOM   3212  CB  PHE A 412      -9.347  24.841 107.837  1.00  0.00      C1   C  
ATOM   3213  CG  PHE A 412      -7.961  25.232 107.442  1.00  0.00      C1   C  
ATOM   3214  CD1 PHE A 412      -7.448  25.015 106.125  1.00  0.00      C1   C  
ATOM   3215  CD2 PHE A 412      -7.218  25.887 108.430  1.00  0.00      C1   C  
ATOM   3216  CE1 PHE A 412      -6.087  25.354 105.906  1.00  0.00      C1   C  
ATOM   3217  CE2 PHE A 412      -5.902  26.253 108.143  1.00  0.00      C1   C  
ATOM   3218  CZ  PHE A 412      -5.348  25.995 106.908  1.00  0.00      C1   C  
ATOM   3219  N   SER A 413     -10.906  22.393 106.110  1.00  0.00      C1   N  
ATOM   3220  CA  SER A 413     -11.069  21.902 104.730  1.00  0.00      C1   C  
ATOM   3221  C   SER A 413     -10.937  23.047 103.696  1.00  0.00      C1   C  
ATOM   3222  O   SER A 413     -10.113  22.902 102.808  1.00  0.00      C1   O  
ATOM   3223  CB  SER A 413     -12.424  21.198 104.688  1.00  0.00      C1   C  
ATOM   3224  OG  SER A 413     -12.246  20.056 105.484  1.00  0.00      C1   O  
ATOM   3225  N   LEU A 414     -11.567  24.247 103.888  1.00  0.00      C1   N  
ATOM   3226  CA  LEU A 414     -11.444  25.315 102.843  1.00  0.00      C1   C  
ATOM   3227  C   LEU A 414     -11.060  26.677 103.596  1.00  0.00      C1   C  
ATOM   3228  O   LEU A 414     -11.774  27.115 104.504  1.00  0.00      C1   O  
ATOM   3229  CB  LEU A 414     -12.707  25.486 101.998  1.00  0.00      C1   C  
ATOM   3230  CG  LEU A 414     -12.860  26.705 101.045  1.00  0.00      C1   C  
ATOM   3231  CD1 LEU A 414     -11.780  26.809  99.952  1.00  0.00      C1   C  
ATOM   3232  CD2 LEU A 414     -14.108  26.701 100.178  1.00  0.00      C1   C  
ATOM   3233  N   ALA A 415     -10.005  27.325 103.135  1.00  0.00      C1   N  
ATOM   3234  CA  ALA A 415      -9.387  28.520 103.715  1.00  0.00      C1   C  
ATOM   3235  C   ALA A 415      -8.782  29.472 102.675  1.00  0.00      C1   C  
ATOM   3236  O   ALA A 415      -8.203  29.113 101.697  1.00  0.00      C1   O  
ATOM   3237  CB  ALA A 415      -8.354  28.083 104.761  1.00  0.00      C1   C  
ATOM   3238  N   VAL A 416      -9.114  30.783 102.864  1.00  0.00      C1   N  
ATOM   3239  CA  VAL A 416      -8.621  31.870 102.029  1.00  0.00      C1   C  
ATOM   3240  C   VAL A 416      -8.402  33.124 102.892  1.00  0.00      C1   C  
ATOM   3241  O   VAL A 416      -9.286  33.482 103.642  1.00  0.00      C1   O  
ATOM   3242  CB  VAL A 416      -9.683  32.009 100.827  1.00  0.00      C1   C  
ATOM   3243  CG1 VAL A 416      -9.102  33.062  99.879  1.00  0.00      C1   C  
ATOM   3244  CG2 VAL A 416     -10.226  30.797 100.051  1.00  0.00      C1   C  
ATOM   3245  N   VAL A 417      -7.306  33.880 102.573  1.00  0.00      C1   N  
ATOM   3246  CA  VAL A 417      -6.981  35.192 103.248  1.00  0.00      C1   C  
ATOM   3247  C   VAL A 417      -6.229  36.141 102.244  1.00  0.00      C1   C  
ATOM   3248  O   VAL A 417      -5.219  36.831 102.530  1.00  0.00      C1   O  
ATOM   3249  CB  VAL A 417      -6.243  35.034 104.585  1.00  0.00      C1   C  
ATOM   3250  CG1 VAL A 417      -4.816  34.555 104.464  1.00  0.00      C1   C  
ATOM   3251  CG2 VAL A 417      -6.344  36.296 105.397  1.00  0.00      C1   C  
ATOM   3252  N   SER A 418      -6.768  36.125 101.019  1.00  0.00      C1   N  
ATOM   3253  CA  SER A 418      -6.239  36.784  99.802  1.00  0.00      C1   C  
ATOM   3254  C   SER A 418      -7.009  38.138  99.629  1.00  0.00      C1   C  
ATOM   3255  O   SER A 418      -8.179  38.264  99.869  1.00  0.00      C1   O  
ATOM   3256  CB  SER A 418      -6.461  35.880  98.622  1.00  0.00      C1   C  
ATOM   3257  OG  SER A 418      -5.457  34.945  98.720  1.00  0.00      C1   O  
ATOM   3258  N   LEU A 419      -6.305  39.265  99.366  1.00  0.00      C1   N  
ATOM   3259  CA  LEU A 419      -6.693  40.606  99.869  1.00  0.00      C1   C  
ATOM   3260  C   LEU A 419      -7.146  41.566  98.725  1.00  0.00      C1   C  
ATOM   3261  O   LEU A 419      -7.603  42.728  98.948  1.00  0.00      C1   O  
ATOM   3262  CB  LEU A 419      -5.540  41.204 100.717  1.00  0.00      C1   C  
ATOM   3263  CG  LEU A 419      -5.041  40.505 101.956  1.00  0.00      C1   C  
ATOM   3264  CD1 LEU A 419      -3.844  41.045 102.622  1.00  0.00      C1   C  
ATOM   3265  CD2 LEU A 419      -6.214  40.382 102.917  1.00  0.00      C1   C  
ATOM   3266  N   ASN A 420      -6.910  41.173  97.496  1.00  0.00      C1   N  
ATOM   3267  CA  ASN A 420      -7.196  41.930  96.328  1.00  0.00      C1   C  
ATOM   3268  C   ASN A 420      -8.240  41.226  95.387  1.00  0.00      C1   C  
ATOM   3269  O   ASN A 420      -8.647  41.834  94.391  1.00  0.00      C1   O  
ATOM   3270  CB  ASN A 420      -5.793  42.216  95.671  1.00  0.00      C1   C  
ATOM   3271  CG  ASN A 420      -4.812  42.901  96.653  1.00  0.00      C1   C  
ATOM   3272  ND2 ASN A 420      -3.611  42.431  96.886  1.00  0.00      C1   N  
ATOM   3273  OD1 ASN A 420      -5.238  43.825  97.343  1.00  0.00      C1   O  
ATOM   3274  N   ILE A 421      -8.715  40.070  95.876  1.00  0.00      C1   N  
ATOM   3275  CA  ILE A 421      -9.806  39.390  95.185  1.00  0.00      C1   C  
ATOM   3276  C   ILE A 421     -11.213  39.909  95.592  1.00  0.00      C1   C  
ATOM   3277  O   ILE A 421     -11.554  40.179  96.735  1.00  0.00      C1   O  
ATOM   3278  CB  ILE A 421      -9.802  37.873  95.285  1.00  0.00      C1   C  
ATOM   3279  CG1 ILE A 421      -9.813  37.424  96.765  1.00  0.00      C1   C  
ATOM   3280  CG2 ILE A 421      -8.581  37.211  94.510  1.00  0.00      C1   C  
ATOM   3281  CD1 ILE A 421      -9.953  35.912  96.903  1.00  0.00      C1   C  
ATOM   3282  N   THR A 422     -12.091  40.199  94.628  1.00  0.00      C1   N  
ATOM   3283  CA  THR A 422     -13.497  40.622  94.818  1.00  0.00      C1   C  
ATOM   3284  C   THR A 422     -14.546  39.559  94.819  1.00  0.00      C1   C  
ATOM   3285  O   THR A 422     -15.590  39.696  95.454  1.00  0.00      C1   O  
ATOM   3286  CB  THR A 422     -13.907  41.658  93.783  1.00  0.00      C1   C  
ATOM   3287  CG2 THR A 422     -12.800  42.641  93.516  1.00  0.00      C1   C  
ATOM   3288  OG1 THR A 422     -14.159  41.131  92.511  1.00  0.00      C1   O  
ATOM   3289  N   SER A 423     -14.201  38.366  94.248  1.00  0.00      C1   N  
ATOM   3290  CA  SER A 423     -15.076  37.184  93.926  1.00  0.00      C1   C  
ATOM   3291  C   SER A 423     -14.473  35.795  94.138  1.00  0.00      C1   C  
ATOM   3292  O   SER A 423     -13.279  35.599  93.909  1.00  0.00      C1   O  
ATOM   3293  CB  SER A 423     -15.400  37.267  92.417  1.00  0.00      C1   C  
ATOM   3294  OG  SER A 423     -16.117  36.081  92.035  1.00  0.00      C1   O  
ATOM   3295  N   LEU A 424     -15.336  34.828  94.422  1.00  0.00      C1   N  
ATOM   3296  CA  LEU A 424     -15.006  33.407  94.506  1.00  0.00      C1   C  
ATOM   3297  C   LEU A 424     -14.978  32.689  93.093  1.00  0.00      C1   C  
ATOM   3298  O   LEU A 424     -13.928  32.285  92.603  1.00  0.00      C1   O  
ATOM   3299  CB  LEU A 424     -15.812  32.640  95.601  1.00  0.00      C1   C  
ATOM   3300  CG  LEU A 424     -15.490  33.083  97.110  1.00  0.00      C1   C  
ATOM   3301  CD1 LEU A 424     -16.318  32.232  98.088  1.00  0.00      C1   C  
ATOM   3302  CD2 LEU A 424     -14.100  32.865  97.542  1.00  0.00      C1   C  
ATOM   3303  N   GLY A 425     -16.060  32.809  92.354  1.00  0.00      C1   N  
ATOM   3304  CA  GLY A 425     -16.173  32.091  91.035  1.00  0.00      C1   C  
ATOM   3305  C   GLY A 425     -16.359  30.566  91.148  1.00  0.00      C1   C  
ATOM   3306  O   GLY A 425     -16.293  29.890  90.133  1.00  0.00      C1   O  
ATOM   3307  N   LEU A 426     -16.502  30.085  92.371  1.00  0.00      C1   N  
ATOM   3308  CA  LEU A 426     -16.633  28.650  92.729  1.00  0.00      C1   C  
ATOM   3309  C   LEU A 426     -18.048  28.143  92.433  1.00  0.00      C1   C  
ATOM   3310  O   LEU A 426     -18.696  27.470  93.253  1.00  0.00      C1   O  
ATOM   3311  CB  LEU A 426     -16.244  28.454  94.236  1.00  0.00      C1   C  
ATOM   3312  CG  LEU A 426     -14.750  28.530  94.655  1.00  0.00      C1   C  
ATOM   3313  CD1 LEU A 426     -14.458  28.475  96.193  1.00  0.00      C1   C  
ATOM   3314  CD2 LEU A 426     -13.903  27.382  94.068  1.00  0.00      C1   C  
ATOM   3315  N   ARG A 427     -18.504  28.296  91.219  1.00  0.00      C1   N  
ATOM   3316  CA  ARG A 427     -19.840  28.021  90.692  1.00  0.00      C1   C  
ATOM   3317  C   ARG A 427     -20.107  26.547  90.509  1.00  0.00      C1   C  
ATOM   3318  O   ARG A 427     -21.182  26.190  90.146  1.00  0.00      C1   O  
ATOM   3319  CB  ARG A 427     -20.161  28.769  89.465  1.00  0.00      C1   C  
ATOM   3320  CG  ARG A 427     -19.179  28.722  88.355  1.00  0.00      C1   C  
ATOM   3321  CD  ARG A 427     -19.835  29.124  87.087  1.00  0.00      C1   C  
ATOM   3322  NE  ARG A 427     -19.058  28.568  85.945  1.00  0.00      C1   N  
ATOM   3323  CZ  ARG A 427     -19.378  28.649  84.659  1.00  0.00      C1   C  
ATOM   3324  NH1 ARG A 427     -20.472  29.263  84.295  1.00  0.00      C1   N  
ATOM   3325  NH2 ARG A 427     -18.646  28.127  83.731  1.00  0.00      C1   N  
ATOM   3326  N   SER A 428     -19.109  25.700  90.767  1.00  0.00      C1   N  
ATOM   3327  CA  SER A 428     -19.351  24.216  90.782  1.00  0.00      C1   C  
ATOM   3328  C   SER A 428     -19.476  23.617  92.145  1.00  0.00      C1   C  
ATOM   3329  O   SER A 428     -19.860  22.445  92.227  1.00  0.00      C1   O  
ATOM   3330  CB  SER A 428     -18.482  23.317  89.938  1.00  0.00      C1   C  
ATOM   3331  OG  SER A 428     -18.533  23.663  88.583  1.00  0.00      C1   O  
ATOM   3332  N   LEU A 429     -18.986  24.265  93.155  1.00  0.00      C1   N  
ATOM   3333  CA  LEU A 429     -18.705  23.686  94.520  1.00  0.00      C1   C  
ATOM   3334  C   LEU A 429     -19.970  23.254  95.221  1.00  0.00      C1   C  
ATOM   3335  O   LEU A 429     -20.865  24.091  95.459  1.00  0.00      C1   O  
ATOM   3336  CB  LEU A 429     -18.087  24.799  95.313  1.00  0.00      C1   C  
ATOM   3337  CG  LEU A 429     -17.526  24.267  96.656  1.00  0.00      C1   C  
ATOM   3338  CD1 LEU A 429     -16.455  23.118  96.495  1.00  0.00      C1   C  
ATOM   3339  CD2 LEU A 429     -16.846  25.452  97.291  1.00  0.00      C1   C  
ATOM   3340  N   LYS A 430     -19.981  21.979  95.708  1.00  0.00      C1   N  
ATOM   3341  CA  LYS A 430     -21.109  21.302  96.404  1.00  0.00      C1   C  
ATOM   3342  C   LYS A 430     -20.702  20.706  97.765  1.00  0.00      C1   C  
ATOM   3343  O   LYS A 430     -21.383  21.014  98.752  1.00  0.00      C1   O  
ATOM   3344  CB  LYS A 430     -21.817  20.265  95.534  1.00  0.00      C1   C  
ATOM   3345  CG  LYS A 430     -21.008  19.079  94.979  1.00  0.00      C1   C  
ATOM   3346  CD  LYS A 430     -21.757  18.129  93.993  1.00  0.00      C1   C  
ATOM   3347  CE  LYS A 430     -22.202  18.763  92.690  1.00  0.00      C1   C  
ATOM   3348  NZ  LYS A 430     -22.210  17.770  91.570  1.00  0.00      C1   N  
ATOM   3349  N   GLU A 431     -19.657  19.947  97.899  1.00  0.00      C1   N  
ATOM   3350  CA  GLU A 431     -19.093  19.612  99.220  1.00  0.00      C1   C  
ATOM   3351  C   GLU A 431     -17.831  20.317  99.800  1.00  0.00      C1   C  
ATOM   3352  O   GLU A 431     -16.820  20.541  99.070  1.00  0.00      C1   O  
ATOM   3353  CB  GLU A 431     -18.659  18.142  99.025  1.00  0.00      C1   C  
ATOM   3354  CG  GLU A 431     -18.483  17.306 100.309  1.00  0.00      C1   C  
ATOM   3355  CD  GLU A 431     -18.469  15.803 100.136  1.00  0.00      C1   C  
ATOM   3356  OE1 GLU A 431     -17.438  15.207  99.812  1.00  0.00      C1   O  
ATOM   3357  OE2 GLU A 431     -19.514  15.132 100.276  1.00  0.00      C1   O  
ATOM   3358  N   ILE A 432     -17.849  20.502 101.129  1.00  0.00      C1   N  
ATOM   3359  CA  ILE A 432     -16.684  20.848 101.955  1.00  0.00      C1   C  
ATOM   3360  C   ILE A 432     -16.903  19.995 103.207  1.00  0.00      C1   C  
ATOM   3361  O   ILE A 432     -17.904  20.122 103.846  1.00  0.00      C1   O  
ATOM   3362  CB  ILE A 432     -16.481  22.390 102.175  1.00  0.00      C1   C  
ATOM   3363  CG1 ILE A 432     -16.654  23.238 100.835  1.00  0.00      C1   C  
ATOM   3364  CG2 ILE A 432     -15.039  22.676 102.786  1.00  0.00      C1   C  
ATOM   3365  CD1 ILE A 432     -18.114  23.627 100.477  1.00  0.00      C1   C  
ATOM   3366  N   SER A 433     -15.893  19.183 103.683  1.00  0.00      C1   N  
ATOM   3367  CA  SER A 433     -16.185  18.070 104.646  1.00  0.00      C1   C  
ATOM   3368  C   SER A 433     -15.203  17.766 105.753  1.00  0.00      C1   C  
ATOM   3369  O   SER A 433     -14.033  18.106 105.556  1.00  0.00      C1   O  
ATOM   3370  CB  SER A 433     -16.271  16.790 103.835  1.00  0.00      C1   C  
ATOM   3371  OG  SER A 433     -16.698  15.681 104.514  1.00  0.00      C1   O  
ATOM   3372  N   ASP A 434     -15.673  17.266 106.926  1.00  0.00      C1   N  
ATOM   3373  CA  ASP A 434     -15.068  16.970 108.176  1.00  0.00      C1   C  
ATOM   3374  C   ASP A 434     -14.338  18.097 108.959  1.00  0.00      C1   C  
ATOM   3375  O   ASP A 434     -14.226  18.074 110.196  1.00  0.00      C1   O  
ATOM   3376  CB  ASP A 434     -14.179  15.752 107.946  1.00  0.00      C1   C  
ATOM   3377  CG  ASP A 434     -13.569  15.194 109.207  1.00  0.00      C1   C  
ATOM   3378  OD1 ASP A 434     -14.242  14.826 110.211  1.00  0.00      C1   O  
ATOM   3379  OD2 ASP A 434     -12.286  15.134 109.285  1.00  0.00      C1   O  
ATOM   3380  N   GLY A 435     -13.974  19.201 108.314  1.00  0.00      C1   N  
ATOM   3381  CA  GLY A 435     -13.229  20.333 108.937  1.00  0.00      C1   C  
ATOM   3382  C   GLY A 435     -13.974  21.588 108.834  1.00  0.00      C1   C  
ATOM   3383  O   GLY A 435     -15.177  21.624 108.494  1.00  0.00      C1   O  
ATOM   3384  N   ASP A 436     -13.308  22.736 108.879  1.00  0.00      C1   N  
ATOM   3385  CA  ASP A 436     -13.955  23.985 108.798  1.00  0.00      C1   C  
ATOM   3386  C   ASP A 436     -13.850  24.729 107.438  1.00  0.00      C1   C  
ATOM   3387  O   ASP A 436     -12.917  24.474 106.672  1.00  0.00      C1   O  
ATOM   3388  CB  ASP A 436     -13.570  24.947 109.895  1.00  0.00      C1   C  
ATOM   3389  CG  ASP A 436     -13.369  24.325 111.285  1.00  0.00      C1   C  
ATOM   3390  OD1 ASP A 436     -12.192  24.177 111.670  1.00  0.00      C1   O  
ATOM   3391  OD2 ASP A 436     -14.373  23.938 111.953  1.00  0.00      C1   O  
ATOM   3392  N   VAL A 437     -14.626  25.808 107.314  1.00  0.00      C1   N  
ATOM   3393  CA  VAL A 437     -14.362  26.843 106.302  1.00  0.00      C1   C  
ATOM   3394  C   VAL A 437     -13.860  28.076 107.016  1.00  0.00      C1   C  
ATOM   3395  O   VAL A 437     -14.628  28.615 107.888  1.00  0.00      C1   O  
ATOM   3396  CB  VAL A 437     -15.638  27.295 105.500  1.00  0.00      C1   C  
ATOM   3397  CG1 VAL A 437     -15.170  28.128 104.320  1.00  0.00      C1   C  
ATOM   3398  CG2 VAL A 437     -16.384  26.161 104.922  1.00  0.00      C1   C  
ATOM   3399  N   ILE A 438     -12.727  28.524 106.706  1.00  0.00      C1   N  
ATOM   3400  CA  ILE A 438     -12.147  29.762 107.226  1.00  0.00      C1   C  
ATOM   3401  C   ILE A 438     -11.925  30.895 106.182  1.00  0.00      C1   C  
ATOM   3402  O   ILE A 438     -10.771  31.212 105.806  1.00  0.00      C1   O  
ATOM   3403  CB  ILE A 438     -10.775  29.421 107.938  1.00  0.00      C1   C  
ATOM   3404  CG1 ILE A 438     -10.874  28.117 108.821  1.00  0.00      C1   C  
ATOM   3405  CG2 ILE A 438     -10.350  30.543 108.951  1.00  0.00      C1   C  
ATOM   3406  CD1 ILE A 438     -11.845  28.206 110.048  1.00  0.00      C1   C  
ATOM   3407  N   ILE A 439     -13.017  31.468 105.612  1.00  0.00      C1   N  
ATOM   3408  CA  ILE A 439     -12.968  32.637 104.675  1.00  0.00      C1   C  
ATOM   3409  C   ILE A 439     -12.920  33.974 105.304  1.00  0.00      C1   C  
ATOM   3410  O   ILE A 439     -13.791  34.910 105.338  1.00  0.00      C1   O  
ATOM   3411  CB  ILE A 439     -14.043  32.327 103.568  1.00  0.00      C1   C  
ATOM   3412  CG1 ILE A 439     -13.517  31.071 102.801  1.00  0.00      C1   C  
ATOM   3413  CG2 ILE A 439     -14.245  33.487 102.560  1.00  0.00      C1   C  
ATOM   3414  CD1 ILE A 439     -14.394  30.465 101.767  1.00  0.00      C1   C  
ATOM   3415  N   SER A 440     -11.831  34.155 106.022  1.00  0.00      C1   N  
ATOM   3416  CA  SER A 440     -11.667  35.214 107.006  1.00  0.00      C1   C  
ATOM   3417  C   SER A 440     -10.669  36.202 106.438  1.00  0.00      C1   C  
ATOM   3418  O   SER A 440      -9.663  35.724 105.895  1.00  0.00      C1   O  
ATOM   3419  CB  SER A 440     -11.304  34.562 108.302  1.00  0.00      C1   C  
ATOM   3420  OG  SER A 440     -12.392  33.797 108.872  1.00  0.00      C1   O  
ATOM   3421  N   GLY A 441     -10.742  37.494 106.708  1.00  0.00      C1   N  
ATOM   3422  CA  GLY A 441      -9.704  38.518 106.496  1.00  0.00      C1   C  
ATOM   3423  C   GLY A 441      -9.585  39.001 105.005  1.00  0.00      C1   C  
ATOM   3424  O   GLY A 441      -8.667  39.747 104.747  1.00  0.00      C1   O  
ATOM   3425  N   ASN A 442     -10.420  38.582 104.050  1.00  0.00      C1   N  
ATOM   3426  CA  ASN A 442     -10.370  38.965 102.611  1.00  0.00      C1   C  
ATOM   3427  C   ASN A 442     -10.958  40.396 102.328  1.00  0.00      C1   C  
ATOM   3428  O   ASN A 442     -12.136  40.582 102.041  1.00  0.00      C1   O  
ATOM   3429  CB  ASN A 442     -11.139  37.901 101.882  1.00  0.00      C1   C  
ATOM   3430  CG  ASN A 442     -10.547  36.482 102.095  1.00  0.00      C1   C  
ATOM   3431  ND2 ASN A 442     -11.011  35.693 103.065  1.00  0.00      C1   N  
ATOM   3432  OD1 ASN A 442      -9.562  36.174 101.445  1.00  0.00      C1   O  
ATOM   3433  N   LYS A 443     -10.133  41.445 102.483  1.00  0.00      C1   N  
ATOM   3434  CA  LYS A 443     -10.610  42.860 102.551  1.00  0.00      C1   C  
ATOM   3435  C   LYS A 443     -11.250  43.434 101.280  1.00  0.00      C1   C  
ATOM   3436  O   LYS A 443     -11.501  44.623 101.243  1.00  0.00      C1   O  
ATOM   3437  CB  LYS A 443      -9.529  43.699 103.104  1.00  0.00      C1   C  
ATOM   3438  CG  LYS A 443      -8.359  43.948 102.191  1.00  0.00      C1   C  
ATOM   3439  CD  LYS A 443      -7.105  44.484 103.032  1.00  0.00      C1   C  
ATOM   3440  CE  LYS A 443      -7.509  45.793 103.707  1.00  0.00      C1   C  
ATOM   3441  NZ  LYS A 443      -6.402  46.283 104.632  1.00  0.00      C1   N  
ATOM   3442  N   ASN A 444     -11.558  42.634 100.256  1.00  0.00      C1   N  
ATOM   3443  CA  ASN A 444     -12.247  43.181  99.087  1.00  0.00      C1   C  
ATOM   3444  C   ASN A 444     -13.353  42.193  98.588  1.00  0.00      C1   C  
ATOM   3445  O   ASN A 444     -13.999  42.445  97.568  1.00  0.00      C1   O  
ATOM   3446  CB  ASN A 444     -11.355  43.670  97.909  1.00  0.00      C1   C  
ATOM   3447  CG  ASN A 444     -10.522  44.915  98.221  1.00  0.00      C1   C  
ATOM   3448  ND2 ASN A 444      -9.257  44.816  98.675  1.00  0.00      C1   N  
ATOM   3449  OD1 ASN A 444     -10.927  45.924  97.720  1.00  0.00      C1   O  
ATOM   3450  N   LEU A 445     -13.539  41.135  99.393  1.00  0.00      C1   N  
ATOM   3451  CA  LEU A 445     -14.414  40.063  98.976  1.00  0.00      C1   C  
ATOM   3452  C   LEU A 445     -15.934  40.307  99.267  1.00  0.00      C1   C  
ATOM   3453  O   LEU A 445     -16.306  40.511 100.442  1.00  0.00      C1   O  
ATOM   3454  CB  LEU A 445     -13.929  38.748  99.653  1.00  0.00      C1   C  
ATOM   3455  CG  LEU A 445     -14.446  37.435  99.138  1.00  0.00      C1   C  
ATOM   3456  CD1 LEU A 445     -14.151  37.214  97.644  1.00  0.00      C1   C  
ATOM   3457  CD2 LEU A 445     -13.833  36.301  99.947  1.00  0.00      C1   C  
ATOM   3458  N   CYS A 446     -16.700  40.250  98.230  1.00  0.00      C1   N  
ATOM   3459  CA  CYS A 446     -18.169  40.591  98.263  1.00  0.00      C1   C  
ATOM   3460  C   CYS A 446     -19.102  39.416  97.838  1.00  0.00      C1   C  
ATOM   3461  O   CYS A 446     -20.321  39.424  98.066  1.00  0.00      C1   O  
ATOM   3462  CB  CYS A 446     -18.465  41.735  97.337  1.00  0.00      C1   C  
ATOM   3463  SG  CYS A 446     -18.270  43.426  97.967  1.00  0.00      C1   S  
ATOM   3464  N   TYR A 447     -18.646  38.415  97.309  1.00  0.00      C1   N  
ATOM   3465  CA  TYR A 447     -19.348  37.159  96.934  1.00  0.00      C1   C  
ATOM   3466  C   TYR A 447     -18.820  36.062  97.863  1.00  0.00      C1   C  
ATOM   3467  O   TYR A 447     -17.996  35.236  97.468  1.00  0.00      C1   O  
ATOM   3468  CB  TYR A 447     -19.028  36.933  95.508  1.00  0.00      C1   C  
ATOM   3469  CG  TYR A 447     -19.445  37.975  94.416  1.00  0.00      C1   C  
ATOM   3470  CD1 TYR A 447     -18.605  39.032  93.964  1.00  0.00      C1   C  
ATOM   3471  CD2 TYR A 447     -20.796  37.885  93.944  1.00  0.00      C1   C  
ATOM   3472  CE1 TYR A 447     -19.001  39.950  92.965  1.00  0.00      C1   C  
ATOM   3473  CE2 TYR A 447     -21.254  38.818  92.976  1.00  0.00      C1   C  
ATOM   3474  CZ  TYR A 447     -20.382  39.823  92.483  1.00  0.00      C1   C  
ATOM   3475  OH  TYR A 447     -20.970  40.726  91.632  1.00  0.00      C1   O  
ATOM   3476  N   ALA A 448     -19.335  35.980  99.094  1.00  0.00      C1   N  
ATOM   3477  CA  ALA A 448     -18.978  35.087 100.191  1.00  0.00      C1   C  
ATOM   3478  C   ALA A 448     -20.157  34.701 101.211  1.00  0.00      C1   C  
ATOM   3479  O   ALA A 448     -20.383  33.497 101.422  1.00  0.00      C1   O  
ATOM   3480  CB  ALA A 448     -17.772  35.852 100.919  1.00  0.00      C1   C  
ATOM   3481  N   ASN A 449     -20.922  35.659 101.632  1.00  0.00      C1   N  
ATOM   3482  CA  ASN A 449     -22.159  35.507 102.383  1.00  0.00      C1   C  
ATOM   3483  C   ASN A 449     -23.327  35.362 101.291  1.00  0.00      C1   C  
ATOM   3484  O   ASN A 449     -24.491  35.381 101.656  1.00  0.00      C1   O  
ATOM   3485  CB  ASN A 449     -22.274  36.795 103.328  1.00  0.00      C1   C  
ATOM   3486  CG  ASN A 449     -21.239  36.860 104.393  1.00  0.00      C1   C  
ATOM   3487  ND2 ASN A 449     -21.295  35.979 105.383  1.00  0.00      C1   N  
ATOM   3488  OD1 ASN A 449     -20.312  37.685 104.441  1.00  0.00      C1   O  
ATOM   3489  N   THR A 450     -23.059  35.363  99.963  1.00  0.00      C1   N  
ATOM   3490  CA  THR A 450     -24.074  35.332  98.932  1.00  0.00      C1   C  
ATOM   3491  C   THR A 450     -24.492  33.831  98.664  1.00  0.00      C1   C  
ATOM   3492  O   THR A 450     -25.079  33.454  97.649  1.00  0.00      C1   O  
ATOM   3493  CB  THR A 450     -23.627  35.942  97.571  1.00  0.00      C1   C  
ATOM   3494  CG2 THR A 450     -23.473  37.418  97.711  1.00  0.00      C1   C  
ATOM   3495  OG1 THR A 450     -22.342  35.502  97.154  1.00  0.00      C1   O  
ATOM   3496  N   ILE A 451     -24.056  32.884  99.500  1.00  0.00      C1   N  
ATOM   3497  CA  ILE A 451     -24.226  31.428  99.285  1.00  0.00      C1   C  
ATOM   3498  C   ILE A 451     -24.853  30.906 100.634  1.00  0.00      C1   C  
ATOM   3499  O   ILE A 451     -24.569  31.408 101.723  1.00  0.00      C1   O  
ATOM   3500  CB  ILE A 451     -22.918  30.721  98.919  1.00  0.00      C1   C  
ATOM   3501  CG1 ILE A 451     -22.618  31.010  97.419  1.00  0.00      C1   C  
ATOM   3502  CG2 ILE A 451     -22.916  29.199  99.296  1.00  0.00      C1   C  
ATOM   3503  CD1 ILE A 451     -23.563  30.412  96.349  1.00  0.00      C1   C  
ATOM   3504  N   ASN A 452     -25.822  29.959 100.563  1.00  0.00      C1   N  
ATOM   3505  CA  ASN A 452     -26.338  29.184 101.693  1.00  0.00      C1   C  
ATOM   3506  C   ASN A 452     -25.413  28.008 101.852  1.00  0.00      C1   C  
ATOM   3507  O   ASN A 452     -25.470  27.102 101.011  1.00  0.00      C1   O  
ATOM   3508  CB  ASN A 452     -27.804  28.850 101.413  1.00  0.00      C1   C  
ATOM   3509  CG  ASN A 452     -28.515  27.838 102.338  1.00  0.00      C1   C  
ATOM   3510  ND2 ASN A 452     -29.779  27.665 102.117  1.00  0.00      C1   N  
ATOM   3511  OD1 ASN A 452     -27.967  27.416 103.318  1.00  0.00      C1   O  
ATOM   3512  N   TRP A 453     -24.624  28.014 102.910  1.00  0.00      C1   N  
ATOM   3513  CA  TRP A 453     -23.539  27.155 103.216  1.00  0.00      C1   C  
ATOM   3514  C   TRP A 453     -24.138  25.909 103.989  1.00  0.00      C1   C  
ATOM   3515  O   TRP A 453     -23.737  24.762 103.692  1.00  0.00      C1   O  
ATOM   3516  CB  TRP A 453     -22.560  27.808 104.108  1.00  0.00      C1   C  
ATOM   3517  CG  TRP A 453     -21.685  28.755 103.329  1.00  0.00      C1   C  
ATOM   3518  CD1 TRP A 453     -21.887  30.058 103.137  1.00  0.00      C1   C  
ATOM   3519  CD2 TRP A 453     -20.366  28.451 102.767  1.00  0.00      C1   C  
ATOM   3520  CE2 TRP A 453     -19.989  29.541 101.908  1.00  0.00      C1   C  
ATOM   3521  CE3 TRP A 453     -19.540  27.246 102.680  1.00  0.00      C1   C  
ATOM   3522  NE1 TRP A 453     -20.825  30.555 102.284  1.00  0.00      C1   N  
ATOM   3523  CZ2 TRP A 453     -18.890  29.454 101.042  1.00  0.00      C1   C  
ATOM   3524  CZ3 TRP A 453     -18.428  27.240 101.801  1.00  0.00      C1   C  
ATOM   3525  CH2 TRP A 453     -18.084  28.338 101.024  1.00  0.00      C1   C  
ATOM   3526  N   LYS A 454     -25.238  26.141 104.785  1.00  0.00      C1   N  
ATOM   3527  CA  LYS A 454     -26.046  25.067 105.494  1.00  0.00      C1   C  
ATOM   3528  C   LYS A 454     -26.724  24.133 104.433  1.00  0.00      C1   C  
ATOM   3529  O   LYS A 454     -26.990  22.968 104.810  1.00  0.00      C1   O  
ATOM   3530  CB  LYS A 454     -27.062  25.760 106.443  1.00  0.00      C1   C  
ATOM   3531  CG  LYS A 454     -26.460  26.473 107.668  1.00  0.00      C1   C  
ATOM   3532  CD  LYS A 454     -27.311  27.519 108.345  1.00  0.00      C1   C  
ATOM   3533  CE  LYS A 454     -27.531  28.753 107.457  1.00  0.00      C1   C  
ATOM   3534  NZ  LYS A 454     -27.596  29.943 108.293  1.00  0.00      C1   N  
ATOM   3535  N   LYS A 455     -26.936  24.549 103.147  1.00  0.00      C1   N  
ATOM   3536  CA  LYS A 455     -27.407  23.706 102.017  1.00  0.00      C1   C  
ATOM   3537  C   LYS A 455     -26.295  22.988 101.174  1.00  0.00      C1   C  
ATOM   3538  O   LYS A 455     -26.547  21.970 100.561  1.00  0.00      C1   O  
ATOM   3539  CB  LYS A 455     -28.390  24.615 101.190  1.00  0.00      C1   C  
ATOM   3540  CG  LYS A 455     -29.012  23.926  99.921  1.00  0.00      C1   C  
ATOM   3541  CD  LYS A 455     -30.089  24.973  99.457  1.00  0.00      C1   C  
ATOM   3542  CE  LYS A 455     -30.949  24.357  98.315  1.00  0.00      C1   C  
ATOM   3543  NZ  LYS A 455     -32.022  25.204  97.766  1.00  0.00      C1   N  
ATOM   3544  N   LEU A 456     -25.021  23.441 101.342  1.00  0.00      C1   N  
ATOM   3545  CA  LEU A 456     -23.882  22.613 100.912  1.00  0.00      C1   C  
ATOM   3546  C   LEU A 456     -23.604  21.207 101.642  1.00  0.00      C1   C  
ATOM   3547  O   LEU A 456     -24.117  20.954 102.749  1.00  0.00      C1   O  
ATOM   3548  CB  LEU A 456     -22.605  23.439 100.865  1.00  0.00      C1   C  
ATOM   3549  CG  LEU A 456     -22.739  24.667  99.954  1.00  0.00      C1   C  
ATOM   3550  CD1 LEU A 456     -21.493  25.604 100.176  1.00  0.00      C1   C  
ATOM   3551  CD2 LEU A 456     -22.896  24.200  98.523  1.00  0.00      C1   C  
ATOM   3552  N   PHE A 457     -22.778  20.332 101.099  1.00  0.00      C1   N  
ATOM   3553  CA  PHE A 457     -22.575  18.878 101.481  1.00  0.00      C1   C  
ATOM   3554  C   PHE A 457     -21.328  18.798 102.415  1.00  0.00      C1   C  
ATOM   3555  O   PHE A 457     -20.258  19.358 102.242  1.00  0.00      C1   O  
ATOM   3556  CB  PHE A 457     -22.480  17.980 100.243  1.00  0.00      C1   C  
ATOM   3557  CG  PHE A 457     -23.797  17.795  99.481  1.00  0.00      C1   C  
ATOM   3558  CD1 PHE A 457     -24.582  16.677  99.808  1.00  0.00      C1   C  
ATOM   3559  CD2 PHE A 457     -24.174  18.682  98.458  1.00  0.00      C1   C  
ATOM   3560  CE1 PHE A 457     -25.785  16.434  99.115  1.00  0.00      C1   C  
ATOM   3561  CE2 PHE A 457     -25.346  18.451  97.764  1.00  0.00      C1   C  
ATOM   3562  CZ  PHE A 457     -26.172  17.311  98.076  1.00  0.00      C1   C  
ATOM   3563  N   GLY A 458     -21.445  18.056 103.479  1.00  0.00      C1   N  
ATOM   3564  CA  GLY A 458     -20.436  17.882 104.528  1.00  0.00      C1   C  
ATOM   3565  C   GLY A 458     -20.741  18.796 105.713  1.00  0.00      C1   C  
ATOM   3566  O   GLY A 458     -21.610  19.732 105.620  1.00  0.00      C1   O  
ATOM   3567  N   THR A 459     -20.111  18.490 106.832  1.00  0.00      C1   N  
ATOM   3568  CA  THR A 459     -20.355  19.214 108.068  1.00  0.00      C1   C  
ATOM   3569  C   THR A 459     -19.781  20.650 108.102  1.00  0.00      C1   C  
ATOM   3570  O   THR A 459     -20.227  21.505 108.852  1.00  0.00      C1   O  
ATOM   3571  CB  THR A 459     -19.885  18.520 109.309  1.00  0.00      C1   C  
ATOM   3572  CG2 THR A 459     -20.773  17.277 109.492  1.00  0.00      C1   C  
ATOM   3573  OG1 THR A 459     -18.561  18.181 109.199  1.00  0.00      C1   O  
ATOM   3574  N   SER A 460     -18.860  20.984 107.135  1.00  0.00      C1   N  
ATOM   3575  CA  SER A 460     -18.346  22.328 106.939  1.00  0.00      C1   C  
ATOM   3576  C   SER A 460     -19.449  23.322 106.628  1.00  0.00      C1   C  
ATOM   3577  O   SER A 460     -19.209  24.546 106.661  1.00  0.00      C1   O  
ATOM   3578  CB  SER A 460     -17.243  22.287 105.952  1.00  0.00      C1   C  
ATOM   3579  OG  SER A 460     -16.329  21.264 106.304  1.00  0.00      C1   O  
ATOM   3580  N   GLY A 461     -20.724  22.952 106.308  1.00  0.00      C1   N  
ATOM   3581  CA  GLY A 461     -21.946  23.776 106.147  1.00  0.00      C1   C  
ATOM   3582  C   GLY A 461     -22.418  24.376 107.441  1.00  0.00      C1   C  
ATOM   3583  O   GLY A 461     -23.303  25.204 107.529  1.00  0.00      C1   O  
ATOM   3584  N   GLN A 462     -21.909  23.842 108.572  1.00  0.00      C1   N  
ATOM   3585  CA  GLN A 462     -22.205  24.179 109.976  1.00  0.00      C1   C  
ATOM   3586  C   GLN A 462     -20.962  24.448 110.901  1.00  0.00      C1   C  
ATOM   3587  O   GLN A 462     -20.937  24.288 112.129  1.00  0.00      C1   O  
ATOM   3588  CB  GLN A 462     -23.115  23.078 110.610  1.00  0.00      C1   C  
ATOM   3589  CG  GLN A 462     -24.359  22.816 109.829  1.00  0.00      C1   C  
ATOM   3590  CD  GLN A 462     -25.246  21.777 110.526  1.00  0.00      C1   C  
ATOM   3591  NE2 GLN A 462     -26.308  21.422 109.901  1.00  0.00      C1   N  
ATOM   3592  OE1 GLN A 462     -24.995  21.181 111.596  1.00  0.00      C1   O  
ATOM   3593  N   LYS A 463     -19.830  24.717 110.246  1.00  0.00      C1   N  
ATOM   3594  CA  LYS A 463     -18.438  24.823 110.661  1.00  0.00      C1   C  
ATOM   3595  C   LYS A 463     -17.783  25.731 109.688  1.00  0.00      C1   C  
ATOM   3596  O   LYS A 463     -17.220  25.234 108.696  1.00  0.00      C1   O  
ATOM   3597  CB  LYS A 463     -17.748  23.424 110.773  1.00  0.00      C1   C  
ATOM   3598  CG  LYS A 463     -18.039  22.642 112.087  1.00  0.00      C1   C  
ATOM   3599  CD  LYS A 463     -17.845  21.104 111.790  1.00  0.00      C1   C  
ATOM   3600  CE  LYS A 463     -16.495  20.697 111.206  1.00  0.00      C1   C  
ATOM   3601  NZ  LYS A 463     -15.330  21.338 111.897  1.00  0.00      C1   N  
ATOM   3602  N   THR A 464     -18.060  27.043 109.850  1.00  0.00      C1   N  
ATOM   3603  CA  THR A 464     -17.955  28.139 108.866  1.00  0.00      C1   C  
ATOM   3604  C   THR A 464     -17.768  29.564 109.562  1.00  0.00      C1   C  
ATOM   3605  O   THR A 464     -18.708  30.105 110.156  1.00  0.00      C1   O  
ATOM   3606  CB  THR A 464     -19.261  28.313 108.053  1.00  0.00      C1   C  
ATOM   3607  CG2 THR A 464     -19.038  28.915 106.698  1.00  0.00      C1   C  
ATOM   3608  OG1 THR A 464     -20.067  27.180 107.791  1.00  0.00      C1   O  
ATOM   3609  N   LYS A 465     -16.609  30.083 109.293  1.00  0.00      C1   N  
ATOM   3610  CA  LYS A 465     -16.180  31.530 109.309  1.00  0.00      C1   C  
ATOM   3611  C   LYS A 465     -16.155  32.140 107.952  1.00  0.00      C1   C  
ATOM   3612  O   LYS A 465     -15.617  31.516 107.000  1.00  0.00      C1   O  
ATOM   3613  CB  LYS A 465     -14.766  31.684 109.914  1.00  0.00      C1   C  
ATOM   3614  CG  LYS A 465     -14.473  31.010 111.252  1.00  0.00      C1   C  
ATOM   3615  CD  LYS A 465     -15.502  31.393 112.294  1.00  0.00      C1   C  
ATOM   3616  CE  LYS A 465     -15.109  30.700 113.602  1.00  0.00      C1   C  
ATOM   3617  NZ  LYS A 465     -16.135  30.831 114.705  1.00  0.00      C1   N  
ATOM   3618  N   ILE A 466     -16.775  33.311 107.849  1.00  0.00      C1   N  
ATOM   3619  CA  ILE A 466     -16.821  34.196 106.712  1.00  0.00      C1   C  
ATOM   3620  C   ILE A 466     -16.614  35.644 107.272  1.00  0.00      C1   C  
ATOM   3621  O   ILE A 466     -17.396  36.585 106.940  1.00  0.00      C1   O  
ATOM   3622  CB  ILE A 466     -18.079  34.051 105.853  1.00  0.00      C1   C  
ATOM   3623  CG1 ILE A 466     -18.765  32.634 105.776  1.00  0.00      C1   C  
ATOM   3624  CG2 ILE A 466     -17.819  34.618 104.440  1.00  0.00      C1   C  
ATOM   3625  CD1 ILE A 466     -20.261  32.691 105.278  1.00  0.00      C1   C  
ATOM   3626  N   ILE A 467     -15.614  35.862 108.168  1.00  0.00      C1   N  
ATOM   3627  CA  ILE A 467     -15.365  37.129 108.981  1.00  0.00      C1   C  
ATOM   3628  C   ILE A 467     -14.305  38.122 108.564  1.00  0.00      C1   C  
ATOM   3629  O   ILE A 467     -13.245  37.718 108.037  1.00  0.00      C1   O  
ATOM   3630  CB  ILE A 467     -15.292  36.859 110.506  1.00  0.00      C1   C  
ATOM   3631  CG1 ILE A 467     -13.831  36.655 111.095  1.00  0.00      C1   C  
ATOM   3632  CG2 ILE A 467     -16.207  35.617 110.880  1.00  0.00      C1   C  
ATOM   3633  CD1 ILE A 467     -13.838  36.555 112.603  1.00  0.00      C1   C  
ATOM   3634  N   SER A 468     -14.519  39.378 108.788  1.00  0.00      C1   N  
ATOM   3635  CA  SER A 468     -13.545  40.461 108.542  1.00  0.00      C1   C  
ATOM   3636  C   SER A 468     -13.111  40.659 107.042  1.00  0.00      C1   C  
ATOM   3637  O   SER A 468     -11.924  41.083 106.821  1.00  0.00      C1   O  
ATOM   3638  CB  SER A 468     -12.358  40.280 109.462  1.00  0.00      C1   C  
ATOM   3639  OG  SER A 468     -12.892  40.206 110.727  1.00  0.00      C1   O  
ATOM   3640  N   ASN A 469     -14.085  40.462 106.162  1.00  0.00      C1   N  
ATOM   3641  CA  ASN A 469     -14.034  40.612 104.773  1.00  0.00      C1   C  
ATOM   3642  C   ASN A 469     -14.377  41.964 104.190  1.00  0.00      C1   C  
ATOM   3643  O   ASN A 469     -13.718  42.911 104.556  1.00  0.00      C1   O  
ATOM   3644  CB  ASN A 469     -14.765  39.480 104.063  1.00  0.00      C1   C  
ATOM   3645  CG  ASN A 469     -14.409  38.090 104.554  1.00  0.00      C1   C  
ATOM   3646  ND2 ASN A 469     -15.309  37.292 105.079  1.00  0.00      C1   N  
ATOM   3647  OD1 ASN A 469     -13.230  37.743 104.546  1.00  0.00      C1   O  
ATOM   3648  N   ARG A 470     -15.478  42.114 103.414  1.00  0.00      C1   N  
ATOM   3649  CA  ARG A 470     -16.113  43.406 103.057  1.00  0.00      C1   C  
ATOM   3650  C   ARG A 470     -17.642  43.447 103.162  1.00  0.00      C1   C  
ATOM   3651  O   ARG A 470     -18.434  42.533 102.932  1.00  0.00      C1   O  
ATOM   3652  CB  ARG A 470     -15.756  43.716 101.623  1.00  0.00      C1   C  
ATOM   3653  CG  ARG A 470     -15.951  45.190 101.303  1.00  0.00      C1   C  
ATOM   3654  CD  ARG A 470     -15.490  45.719  99.951  1.00  0.00      C1   C  
ATOM   3655  NE  ARG A 470     -15.470  47.230  99.946  1.00  0.00      C1   N  
ATOM   3656  CZ  ARG A 470     -15.080  48.017  99.001  1.00  0.00      C1   C  
ATOM   3657  NH1 ARG A 470     -14.536  47.564  97.889  1.00  0.00      C1   N  
ATOM   3658  NH2 ARG A 470     -15.166  49.305  99.187  1.00  0.00      C1   N  
ATOM   3659  N   GLY A 471     -18.145  44.613 103.553  1.00  0.00      C1   N  
ATOM   3660  CA  GLY A 471     -19.552  44.846 103.974  1.00  0.00      C1   C  
ATOM   3661  C   GLY A 471     -20.581  44.946 102.867  1.00  0.00      C1   C  
ATOM   3662  O   GLY A 471     -20.224  45.479 101.761  1.00  0.00      C1   O  
ATOM   3663  N   GLU A 472     -21.808  44.329 103.065  1.00  0.00      C1   N  
ATOM   3664  CA  GLU A 472     -22.665  44.106 101.829  1.00  0.00      C1   C  
ATOM   3665  C   GLU A 472     -23.290  45.395 101.082  1.00  0.00      C1   C  
ATOM   3666  O   GLU A 472     -23.503  45.398  99.872  1.00  0.00      C1   O  
ATOM   3667  CB  GLU A 472     -23.921  43.196 102.193  1.00  0.00      C1   C  
ATOM   3668  CG  GLU A 472     -25.095  43.769 102.898  1.00  0.00      C1   C  
ATOM   3669  CD  GLU A 472     -24.766  44.148 104.328  1.00  0.00      C1   C  
ATOM   3670  OE1 GLU A 472     -24.825  45.338 104.670  1.00  0.00      C1   O  
ATOM   3671  OE2 GLU A 472     -24.350  43.263 105.060  1.00  0.00      C1   O  
ATOM   3672  N   ASN A 473     -23.413  46.475 101.844  1.00  0.00      C1   N  
ATOM   3673  CA  ASN A 473     -23.971  47.704 101.321  1.00  0.00      C1   C  
ATOM   3674  C   ASN A 473     -22.866  48.455 100.489  1.00  0.00      C1   C  
ATOM   3675  O   ASN A 473     -23.126  49.018  99.459  1.00  0.00      C1   O  
ATOM   3676  CB  ASN A 473     -24.354  48.517 102.639  1.00  0.00      C1   C  
ATOM   3677  CG  ASN A 473     -25.249  49.575 102.185  1.00  0.00      C1   C  
ATOM   3678  ND2 ASN A 473     -24.801  50.853 102.240  1.00  0.00      C1   N  
ATOM   3679  OD1 ASN A 473     -26.333  49.304 101.711  1.00  0.00      C1   O  
ATOM   3680  N   SER A 474     -21.544  48.287 100.754  1.00  0.00      C1   N  
ATOM   3681  CA  SER A 474     -20.546  48.596  99.710  1.00  0.00      C1   C  
ATOM   3682  C   SER A 474     -20.593  47.675  98.469  1.00  0.00      C1   C  
ATOM   3683  O   SER A 474     -20.444  48.188  97.361  1.00  0.00      C1   O  
ATOM   3684  CB  SER A 474     -19.086  48.689 100.316  1.00  0.00      C1   C  
ATOM   3685  OG  SER A 474     -18.578  47.331 100.493  1.00  0.00      C1   O  
ATOM   3686  N   CYS A 475     -21.021  46.426  98.579  1.00  0.00      C1   N  
ATOM   3687  CA  CYS A 475     -21.180  45.591  97.396  1.00  0.00      C1   C  
ATOM   3688  C   CYS A 475     -22.394  46.032  96.572  1.00  0.00      C1   C  
ATOM   3689  O   CYS A 475     -22.352  46.027  95.345  1.00  0.00      C1   O  
ATOM   3690  CB  CYS A 475     -21.302  44.089  97.795  1.00  0.00      C1   C  
ATOM   3691  SG  CYS A 475     -20.034  43.630  98.983  1.00  0.00      C1   S  
ATOM   3692  N   LYS A 476     -23.407  46.570  97.214  1.00  0.00      C1   N  
ATOM   3693  CA  LYS A 476     -24.520  47.409  96.668  1.00  0.00      C1   C  
ATOM   3694  C   LYS A 476     -23.976  48.718  96.063  1.00  0.00      C1   C  
ATOM   3695  O   LYS A 476     -24.240  48.898  94.871  1.00  0.00      C1   O  
ATOM   3696  CB  LYS A 476     -25.555  47.619  97.706  1.00  0.00      C1   C  
ATOM   3697  CG  LYS A 476     -26.915  47.918  97.114  1.00  0.00      C1   C  
ATOM   3698  CD  LYS A 476     -27.860  48.191  98.289  1.00  0.00      C1   C  
ATOM   3699  CE  LYS A 476     -29.301  48.267  97.732  1.00  0.00      C1   C  
ATOM   3700  NZ  LYS A 476     -30.325  48.263  98.801  1.00  0.00      C1   N  
ATOM   3701  N   ALA A 477     -23.094  49.575  96.683  1.00  0.00      C1   N  
ATOM   3702  CA  ALA A 477     -22.637  50.895  96.139  1.00  0.00      C1   C  
ATOM   3703  C   ALA A 477     -21.566  50.700  95.065  1.00  0.00      C1   C  
ATOM   3704  O   ALA A 477     -21.022  51.630  94.511  1.00  0.00      C1   O  
ATOM   3705  CB  ALA A 477     -21.974  51.657  97.343  1.00  0.00      C1   C  
ATOM   3706  N   THR A 478     -21.148  49.451  94.791  1.00  0.00      C1   N  
ATOM   3707  CA  THR A 478     -20.070  49.122  93.881  1.00  0.00      C1   C  
ATOM   3708  C   THR A 478     -20.479  48.196  92.723  1.00  0.00      C1   C  
ATOM   3709  O   THR A 478     -19.656  47.919  91.840  1.00  0.00      C1   O  
ATOM   3710  CB  THR A 478     -18.742  48.589  94.543  1.00  0.00      C1   C  
ATOM   3711  CG2 THR A 478     -18.155  49.549  95.593  1.00  0.00      C1   C  
ATOM   3712  OG1 THR A 478     -19.056  47.377  95.280  1.00  0.00      C1   O  
ATOM   3713  N   GLY A 479     -21.764  47.800  92.712  1.00  0.00      C1   N  
ATOM   3714  CA  GLY A 479     -22.328  46.878  91.747  1.00  0.00      C1   C  
ATOM   3715  C   GLY A 479     -21.806  45.450  91.971  1.00  0.00      C1   C  
ATOM   3716  O   GLY A 479     -21.976  44.568  91.114  1.00  0.00      C1   O  
ATOM   3717  N   GLN A 480     -21.250  45.086  93.067  1.00  0.00      C1   N  
ATOM   3718  CA  GLN A 480     -20.636  43.789  93.375  1.00  0.00      C1   C  
ATOM   3719  C   GLN A 480     -21.715  42.850  93.937  1.00  0.00      C1   C  
ATOM   3720  O   GLN A 480     -21.505  42.232  95.012  1.00  0.00      C1   O  
ATOM   3721  CB  GLN A 480     -19.456  44.003  94.291  1.00  0.00      C1   C  
ATOM   3722  CG  GLN A 480     -18.222  44.638  93.612  1.00  0.00      C1   C  
ATOM   3723  CD  GLN A 480     -16.916  44.714  94.431  1.00  0.00      C1   C  
ATOM   3724  NE2 GLN A 480     -16.862  45.429  95.509  1.00  0.00      C1   N  
ATOM   3725  OE1 GLN A 480     -15.912  44.142  94.020  1.00  0.00      C1   O  
ATOM   3726  N   VAL A 481     -22.915  42.756  93.349  1.00  0.00      C1   N  
ATOM   3727  CA  VAL A 481     -24.093  41.928  93.688  1.00  0.00      C1   C  
ATOM   3728  C   VAL A 481     -24.216  40.776  92.620  1.00  0.00      C1   C  
ATOM   3729  O   VAL A 481     -23.603  40.788  91.560  1.00  0.00      C1   O  
ATOM   3730  CB  VAL A 481     -25.440  42.754  93.717  1.00  0.00      C1   C  
ATOM   3731  CG1 VAL A 481     -25.329  43.751  94.846  1.00  0.00      C1   C  
ATOM   3732  CG2 VAL A 481     -25.795  43.450  92.356  1.00  0.00      C1   C  
ATOM   3733  N   CYS A 482     -25.023  39.711  92.911  1.00  0.00      C1   N  
ATOM   3734  CA  CYS A 482     -25.461  38.778  91.907  1.00  0.00      C1   C  
ATOM   3735  C   CYS A 482     -26.305  39.495  90.865  1.00  0.00      C1   C  
ATOM   3736  O   CYS A 482     -27.166  40.333  91.146  1.00  0.00      C1   O  
ATOM   3737  CB  CYS A 482     -26.315  37.649  92.513  1.00  0.00      C1   C  
ATOM   3738  SG  CYS A 482     -25.665  36.990  94.019  1.00  0.00      C1   S  
ATOM   3739  N   HIS A 483     -26.162  39.173  89.579  1.00  0.00      C1   N  
ATOM   3740  CA  HIS A 483     -26.966  39.727  88.485  1.00  0.00      C1   C  
ATOM   3741  C   HIS A 483     -28.375  39.024  88.293  1.00  0.00      C1   C  
ATOM   3742  O   HIS A 483     -28.456  37.844  88.664  1.00  0.00      C1   O  
ATOM   3743  CB  HIS A 483     -26.044  39.629  87.180  1.00  0.00      C1   C  
ATOM   3744  CG  HIS A 483     -24.833  40.539  87.170  1.00  0.00      C1   C  
ATOM   3745  CD2 HIS A 483     -23.878  40.674  88.114  1.00  0.00      C1   C  
ATOM   3746  ND1 HIS A 483     -24.616  41.548  86.270  1.00  0.00      C1   N  
ATOM   3747  CE1 HIS A 483     -23.481  42.226  86.542  1.00  0.00      C1   C  
ATOM   3748  NE2 HIS A 483     -23.023  41.731  87.695  1.00  0.00      C1   N  
ATOM   3749  N   ALA A 484     -29.373  39.769  87.825  1.00  0.00      C1   N  
ATOM   3750  CA  ALA A 484     -30.735  39.334  87.912  1.00  0.00      C1   C  
ATOM   3751  C   ALA A 484     -31.050  37.980  87.227  1.00  0.00      C1   C  
ATOM   3752  O   ALA A 484     -32.083  37.415  87.434  1.00  0.00      C1   O  
ATOM   3753  CB  ALA A 484     -31.731  40.401  87.381  1.00  0.00      C1   C  
ATOM   3754  N   LEU A 485     -30.111  37.464  86.421  1.00  0.00      C1   N  
ATOM   3755  CA  LEU A 485     -30.251  36.234  85.737  1.00  0.00      C1   C  
ATOM   3756  C   LEU A 485     -29.914  35.080  86.622  1.00  0.00      C1   C  
ATOM   3757  O   LEU A 485     -30.334  33.979  86.291  1.00  0.00      C1   O  
ATOM   3758  CB  LEU A 485     -29.362  36.138  84.439  1.00  0.00      C1   C  
ATOM   3759  CG  LEU A 485     -29.884  37.016  83.302  1.00  0.00      C1   C  
ATOM   3760  CD1 LEU A 485     -29.333  38.475  83.430  1.00  0.00      C1   C  
ATOM   3761  CD2 LEU A 485     -29.546  36.459  81.919  1.00  0.00      C1   C  
ATOM   3762  N   CYS A 486     -29.162  35.196  87.702  1.00  0.00      C1   N  
ATOM   3763  CA  CYS A 486     -29.067  34.176  88.732  1.00  0.00      C1   C  
ATOM   3764  C   CYS A 486     -30.391  33.940  89.479  1.00  0.00      C1   C  
ATOM   3765  O   CYS A 486     -31.201  34.852  89.900  1.00  0.00      C1   O  
ATOM   3766  CB  CYS A 486     -27.894  34.514  89.615  1.00  0.00      C1   C  
ATOM   3767  SG  CYS A 486     -26.313  34.850  88.877  1.00  0.00      C1   S  
ATOM   3768  N   SER A 487     -30.684  32.655  89.690  1.00  0.00      C1   N  
ATOM   3769  CA  SER A 487     -31.720  32.259  90.588  1.00  0.00      C1   C  
ATOM   3770  C   SER A 487     -31.488  32.709  92.072  1.00  0.00      C1   C  
ATOM   3771  O   SER A 487     -30.349  32.957  92.481  1.00  0.00      C1   O  
ATOM   3772  CB  SER A 487     -32.033  30.701  90.579  1.00  0.00      C1   C  
ATOM   3773  OG  SER A 487     -30.943  30.099  91.226  1.00  0.00      C1   O  
ATOM   3774  N   PRO A 488     -32.528  32.905  92.860  1.00  0.00      C1   N  
ATOM   3775  CA  PRO A 488     -32.378  33.263  94.229  1.00  0.00      C1   C  
ATOM   3776  C   PRO A 488     -31.641  32.249  95.197  1.00  0.00      C1   C  
ATOM   3777  O   PRO A 488     -31.534  32.517  96.412  1.00  0.00      C1   O  
ATOM   3778  CB  PRO A 488     -33.832  33.405  94.635  1.00  0.00      C1   C  
ATOM   3779  CG  PRO A 488     -34.664  33.736  93.513  1.00  0.00      C1   C  
ATOM   3780  CD  PRO A 488     -33.962  32.839  92.483  1.00  0.00      C1   C  
ATOM   3781  N   GLU A 489     -31.244  31.087  94.721  1.00  0.00      C1   N  
ATOM   3782  CA  GLU A 489     -30.199  30.296  95.391  1.00  0.00      C1   C  
ATOM   3783  C   GLU A 489     -28.873  31.016  95.661  1.00  0.00      C1   C  
ATOM   3784  O   GLU A 489     -28.266  30.611  96.651  1.00  0.00      C1   O  
ATOM   3785  CB  GLU A 489     -29.757  29.104  94.472  1.00  0.00      C1   C  
ATOM   3786  CG  GLU A 489     -30.979  28.214  94.170  1.00  0.00      C1   C  
ATOM   3787  CD  GLU A 489     -31.539  27.630  95.487  1.00  0.00      C1   C  
ATOM   3788  OE1 GLU A 489     -30.752  27.177  96.363  1.00  0.00      C1   O  
ATOM   3789  OE2 GLU A 489     -32.807  27.466  95.664  1.00  0.00      C1   O  
ATOM   3790  N   GLY A 490     -28.507  32.095  94.956  1.00  0.00      C1   N  
ATOM   3791  CA  GLY A 490     -27.195  32.746  95.222  1.00  0.00      C1   C  
ATOM   3792  C   GLY A 490     -26.311  33.110  94.077  1.00  0.00      C1   C  
ATOM   3793  O   GLY A 490     -26.741  32.875  92.969  1.00  0.00      C1   O  
ATOM   3794  N   CYS A 491     -25.122  33.547  94.316  1.00  0.00      C1   N  
ATOM   3795  CA  CYS A 491     -24.116  33.609  93.262  1.00  0.00      C1   C  
ATOM   3796  C   CYS A 491     -22.679  33.600  93.855  1.00  0.00      C1   C  
ATOM   3797  O   CYS A 491     -22.429  34.076  94.911  1.00  0.00      C1   O  
ATOM   3798  CB  CYS A 491     -24.314  34.862  92.460  1.00  0.00      C1   C  
ATOM   3799  SG  CYS A 491     -23.921  36.323  93.434  1.00  0.00      C1   S  
ATOM   3800  N   TRP A 492     -21.737  33.036  93.143  1.00  0.00      C1   N  
ATOM   3801  CA  TRP A 492     -20.317  33.091  93.436  1.00  0.00      C1   C  
ATOM   3802  C   TRP A 492     -19.486  34.184  92.772  1.00  0.00      C1   C  
ATOM   3803  O   TRP A 492     -18.389  34.475  93.253  1.00  0.00      C1   O  
ATOM   3804  CB  TRP A 492     -19.710  31.773  93.071  1.00  0.00      C1   C  
ATOM   3805  CG  TRP A 492     -20.300  30.521  93.784  1.00  0.00      C1   C  
ATOM   3806  CD1 TRP A 492     -21.218  29.726  93.183  1.00  0.00      C1   C  
ATOM   3807  CD2 TRP A 492     -19.861  29.752  94.999  1.00  0.00      C1   C  
ATOM   3808  CE2 TRP A 492     -20.628  28.579  95.155  1.00  0.00      C1   C  
ATOM   3809  CE3 TRP A 492     -18.803  30.004  95.947  1.00  0.00      C1   C  
ATOM   3810  NE1 TRP A 492     -21.435  28.615  94.019  1.00  0.00      C1   N  
ATOM   3811  CZ2 TRP A 492     -20.482  27.790  96.310  1.00  0.00      C1   C  
ATOM   3812  CZ3 TRP A 492     -18.674  29.192  97.040  1.00  0.00      C1   C  
ATOM   3813  CH2 TRP A 492     -19.435  28.021  97.229  1.00  0.00      C1   C  
ATOM   3814  N   GLY A 493     -20.005  34.896  91.752  1.00  0.00      C1   N  
ATOM   3815  CA  GLY A 493     -19.226  36.012  91.165  1.00  0.00      C1   C  
ATOM   3816  C   GLY A 493     -20.073  36.984  90.380  1.00  0.00      C1   C  
ATOM   3817  O   GLY A 493     -21.278  36.733  90.132  1.00  0.00      C1   O  
ATOM   3818  N   PRO A 494     -19.493  38.153  89.934  1.00  0.00      C1   N  
ATOM   3819  CA  PRO A 494     -20.179  39.082  88.981  1.00  0.00      C1   C  
ATOM   3820  C   PRO A 494     -20.696  38.317  87.739  1.00  0.00      C1   C  
ATOM   3821  O   PRO A 494     -20.233  37.203  87.453  1.00  0.00      C1   O  
ATOM   3822  CB  PRO A 494     -19.144  40.170  88.584  1.00  0.00      C1   C  
ATOM   3823  CG  PRO A 494     -17.870  39.886  89.447  1.00  0.00      C1   C  
ATOM   3824  CD  PRO A 494     -18.119  38.550  90.051  1.00  0.00      C1   C  
ATOM   3825  N   GLU A 495     -21.633  38.989  87.019  1.00  0.00      C1   N  
ATOM   3826  CA  GLU A 495     -22.254  38.607  85.781  1.00  0.00      C1   C  
ATOM   3827  C   GLU A 495     -23.146  37.269  85.814  1.00  0.00      C1   C  
ATOM   3828  O   GLU A 495     -23.038  36.455  86.692  1.00  0.00      C1   O  
ATOM   3829  CB  GLU A 495     -21.225  38.626  84.677  1.00  0.00      C1   C  
ATOM   3830  CG  GLU A 495     -20.572  40.029  84.416  1.00  0.00      C1   C  
ATOM   3831  CD  GLU A 495     -19.721  39.993  83.105  1.00  0.00      C1   C  
ATOM   3832  OE1 GLU A 495     -18.942  41.009  82.805  1.00  0.00      C1   O  
ATOM   3833  OE2 GLU A 495     -19.697  38.999  82.353  1.00  0.00      C1   O  
ATOM   3834  N   PRO A 496     -23.876  36.876  84.754  1.00  0.00      C1   N  
ATOM   3835  CA  PRO A 496     -24.759  35.696  84.736  1.00  0.00      C1   C  
ATOM   3836  C   PRO A 496     -23.944  34.388  84.572  1.00  0.00      C1   C  
ATOM   3837  O   PRO A 496     -24.599  33.349  84.358  1.00  0.00      C1   O  
ATOM   3838  CB  PRO A 496     -25.622  35.905  83.481  1.00  0.00      C1   C  
ATOM   3839  CG  PRO A 496     -25.610  37.396  83.249  1.00  0.00      C1   C  
ATOM   3840  CD  PRO A 496     -24.180  37.738  83.581  1.00  0.00      C1   C  
ATOM   3841  N   ARG A 497     -22.606  34.373  84.580  1.00  0.00      C1   N  
ATOM   3842  CA  ARG A 497     -21.591  33.270  84.534  1.00  0.00      C1   C  
ATOM   3843  C   ARG A 497     -21.593  32.566  85.897  1.00  0.00      C1   C  
ATOM   3844  O   ARG A 497     -21.566  31.321  85.914  1.00  0.00      C1   O  
ATOM   3845  CB  ARG A 497     -20.117  33.730  84.061  1.00  0.00      C1   C  
ATOM   3846  CG  ARG A 497     -19.099  32.649  84.082  1.00  0.00      C1   C  
ATOM   3847  CD  ARG A 497     -17.697  33.147  83.930  1.00  0.00      C1   C  
ATOM   3848  NE  ARG A 497     -17.226  33.676  85.236  1.00  0.00      C1   N  
ATOM   3849  CZ  ARG A 497     -16.025  34.138  85.420  1.00  0.00      C1   C  
ATOM   3850  NH1 ARG A 497     -15.102  34.337  84.535  1.00  0.00      C1   N  
ATOM   3851  NH2 ARG A 497     -15.661  34.354  86.603  1.00  0.00      C1   N  
ATOM   3852  N   ASP A 498     -21.447  33.320  86.938  1.00  0.00      C1   N  
ATOM   3853  CA  ASP A 498     -21.254  32.848  88.295  1.00  0.00      C1   C  
ATOM   3854  C   ASP A 498     -22.528  32.696  89.164  1.00  0.00      C1   C  
ATOM   3855  O   ASP A 498     -22.547  32.827  90.382  1.00  0.00      C1   O  
ATOM   3856  CB  ASP A 498     -20.027  33.564  88.898  1.00  0.00      C1   C  
ATOM   3857  CG  ASP A 498     -18.771  33.550  88.021  1.00  0.00      C1   C  
ATOM   3858  OD1 ASP A 498     -18.302  32.472  87.675  1.00  0.00      C1   O  
ATOM   3859  OD2 ASP A 498     -18.172  34.559  87.806  1.00  0.00      C1   O  
ATOM   3860  N   CYS A 499     -23.619  32.308  88.564  1.00  0.00      C1   N  
ATOM   3861  CA  CYS A 499     -24.818  31.843  89.246  1.00  0.00      C1   C  
ATOM   3862  C   CYS A 499     -24.591  30.408  89.753  1.00  0.00      C1   C  
ATOM   3863  O   CYS A 499     -23.741  29.677  89.348  1.00  0.00      C1   O  
ATOM   3864  CB  CYS A 499     -25.979  31.903  88.325  1.00  0.00      C1   C  
ATOM   3865  SG  CYS A 499     -26.135  33.523  87.408  1.00  0.00      C1   S  
ATOM   3866  N   VAL A 500     -25.476  30.099  90.713  1.00  0.00      C1   N  
ATOM   3867  CA  VAL A 500     -25.684  28.765  91.310  1.00  0.00      C1   C  
ATOM   3868  C   VAL A 500     -26.698  27.973  90.408  1.00  0.00      C1   C  
ATOM   3869  O   VAL A 500     -26.471  26.785  90.118  1.00  0.00      C1   O  
ATOM   3870  CB  VAL A 500     -26.224  28.825  92.740  1.00  0.00      C1   C  
ATOM   3871  CG1 VAL A 500     -26.518  27.447  93.241  1.00  0.00      C1   C  
ATOM   3872  CG2 VAL A 500     -25.159  29.481  93.716  1.00  0.00      C1   C  
ATOM   3873  N   SER A 501     -27.768  28.631  89.869  1.00  0.00      C1   N  
ATOM   3874  CA  SER A 501     -28.622  28.132  88.771  1.00  0.00      C1   C  
ATOM   3875  C   SER A 501     -29.355  29.237  88.032  1.00  0.00      C1   C  
ATOM   3876  O   SER A 501     -29.424  30.351  88.541  1.00  0.00      C1   O  
ATOM   3877  CB  SER A 501     -29.536  27.092  89.393  1.00  0.00      C1   C  
ATOM   3878  OG  SER A 501     -30.386  27.589  90.391  1.00  0.00      C1   O  
ATOM   3879  N   CYS A 502     -29.974  29.087  86.863  1.00  0.00      C1   N  
ATOM   3880  CA  CYS A 502     -30.358  30.189  86.070  1.00  0.00      C1   C  
ATOM   3881  C   CYS A 502     -31.836  30.453  86.308  1.00  0.00      C1   C  
ATOM   3882  O   CYS A 502     -32.637  29.531  86.276  1.00  0.00      C1   O  
ATOM   3883  CB  CYS A 502     -30.022  29.850  84.641  1.00  0.00      C1   C  
ATOM   3884  SG  CYS A 502     -28.275  29.652  84.404  1.00  0.00      C1   S  
ATOM   3885  N   ARG A 503     -32.190  31.714  86.521  1.00  0.00      C1   N  
ATOM   3886  CA  ARG A 503     -33.581  32.168  86.790  1.00  0.00      C1   C  
ATOM   3887  C   ARG A 503     -34.568  31.732  85.691  1.00  0.00      C1   C  
ATOM   3888  O   ARG A 503     -35.678  31.328  86.054  1.00  0.00      C1   O  
ATOM   3889  CB  ARG A 503     -33.520  33.699  86.980  1.00  0.00      C1   C  
ATOM   3890  CG  ARG A 503     -34.546  34.126  88.052  1.00  0.00      C1   C  
ATOM   3891  CD  ARG A 503     -34.643  35.602  88.489  1.00  0.00      C1   C  
ATOM   3892  NE  ARG A 503     -33.694  35.907  89.598  1.00  0.00      C1   N  
ATOM   3893  CZ  ARG A 503     -33.955  36.240  90.851  1.00  0.00      C1   C  
ATOM   3894  NH1 ARG A 503     -32.976  36.371  91.650  1.00  0.00      C1   N  
ATOM   3895  NH2 ARG A 503     -35.248  36.306  91.273  1.00  0.00      C1   N  
ATOM   3896  N   ASN A 504     -34.175  31.496  84.439  1.00  0.00      C1   N  
ATOM   3897  CA  ASN A 504     -35.047  31.186  83.313  1.00  0.00      C1   C  
ATOM   3898  C   ASN A 504     -34.554  30.007  82.479  1.00  0.00      C1   C  
ATOM   3899  O   ASN A 504     -35.122  28.911  82.520  1.00  0.00      C1   O  
ATOM   3900  CB  ASN A 504     -35.335  32.541  82.564  1.00  0.00      C1   C  
ATOM   3901  CG  ASN A 504     -35.926  33.607  83.485  1.00  0.00      C1   C  
ATOM   3902  ND2 ASN A 504     -37.171  33.437  83.869  1.00  0.00      C1   N  
ATOM   3903  OD1 ASN A 504     -35.274  34.479  83.911  1.00  0.00      C1   O  
ATOM   3904  N   VAL A 505     -33.474  30.250  81.693  1.00  0.00      C1   N  
ATOM   3905  CA  VAL A 505     -32.896  29.447  80.691  1.00  0.00      C1   C  
ATOM   3906  C   VAL A 505     -31.356  29.595  80.718  1.00  0.00      C1   C  
ATOM   3907  O   VAL A 505     -30.882  30.616  81.238  1.00  0.00      C1   O  
ATOM   3908  CB  VAL A 505     -33.527  29.719  79.297  1.00  0.00      C1   C  
ATOM   3909  CG1 VAL A 505     -34.824  28.935  79.227  1.00  0.00      C1   C  
ATOM   3910  CG2 VAL A 505     -33.887  31.161  78.968  1.00  0.00      C1   C  
ATOM   3911  N   SER A 506     -30.607  28.534  80.389  1.00  0.00      C1   N  
ATOM   3912  CA  SER A 506     -29.095  28.499  80.309  1.00  0.00      C1   C  
ATOM   3913  C   SER A 506     -28.550  28.290  78.878  1.00  0.00      C1   C  
ATOM   3914  O   SER A 506     -29.102  27.428  78.193  1.00  0.00      C1   O  
ATOM   3915  CB  SER A 506     -28.606  27.391  81.224  1.00  0.00      C1   C  
ATOM   3916  OG  SER A 506     -29.248  27.402  82.448  1.00  0.00      C1   O  
ATOM   3917  N   ARG A 507     -27.449  28.954  78.462  1.00  0.00      C1   N  
ATOM   3918  CA  ARG A 507     -26.558  28.332  77.475  1.00  0.00      C1   C  
ATOM   3919  C   ARG A 507     -25.351  27.708  78.287  1.00  0.00      C1   C  
ATOM   3920  O   ARG A 507     -24.608  28.407  78.966  1.00  0.00      C1   O  
ATOM   3921  CB  ARG A 507     -26.176  29.439  76.473  1.00  0.00      C1   C  
ATOM   3922  CG  ARG A 507     -27.400  29.753  75.544  1.00  0.00      C1   C  
ATOM   3923  CD  ARG A 507     -27.138  30.831  74.493  1.00  0.00      C1   C  
ATOM   3924  NE  ARG A 507     -28.153  30.959  73.436  1.00  0.00      C1   N  
ATOM   3925  CZ  ARG A 507     -28.606  32.036  72.847  1.00  0.00      C1   C  
ATOM   3926  NH1 ARG A 507     -28.040  33.198  73.021  1.00  0.00      C1   N  
ATOM   3927  NH2 ARG A 507     -29.549  32.028  72.030  1.00  0.00      C1   N  
ATOM   3928  N   GLY A 508     -25.102  26.380  78.205  1.00  0.00      C1   N  
ATOM   3929  CA  GLY A 508     -24.062  25.696  79.034  1.00  0.00      C1   C  
ATOM   3930  C   GLY A 508     -24.305  25.626  80.565  1.00  0.00      C1   C  
ATOM   3931  O   GLY A 508     -25.395  25.291  81.015  1.00  0.00      C1   O  
ATOM   3932  N   ARG A 509     -23.354  26.156  81.313  1.00  0.00      C1   N  
ATOM   3933  CA  ARG A 509     -23.461  26.604  82.752  1.00  0.00      C1   C  
ATOM   3934  C   ARG A 509     -23.596  28.184  82.887  1.00  0.00      C1   C  
ATOM   3935  O   ARG A 509     -23.569  28.707  83.976  1.00  0.00      C1   O  
ATOM   3936  CB  ARG A 509     -22.307  26.033  83.602  1.00  0.00      C1   C  
ATOM   3937  CG  ARG A 509     -22.442  24.514  83.510  1.00  0.00      C1   C  
ATOM   3938  CD  ARG A 509     -21.607  23.754  84.514  1.00  0.00      C1   C  
ATOM   3939  NE  ARG A 509     -20.158  23.521  84.195  1.00  0.00      C1   N  
ATOM   3940  CZ  ARG A 509     -19.172  24.356  84.486  1.00  0.00      C1   C  
ATOM   3941  NH1 ARG A 509     -19.182  25.081  85.509  1.00  0.00      C1   N  
ATOM   3942  NH2 ARG A 509     -18.039  24.176  83.921  1.00  0.00      C1   N  
ATOM   3943  N   GLU A 510     -23.734  28.899  81.769  1.00  0.00      C1   N  
ATOM   3944  CA  GLU A 510     -23.991  30.389  81.862  1.00  0.00      C1   C  
ATOM   3945  C   GLU A 510     -25.470  30.796  81.524  1.00  0.00      C1   C  
ATOM   3946  O   GLU A 510     -26.127  30.065  80.782  1.00  0.00      C1   O  
ATOM   3947  CB  GLU A 510     -23.055  31.106  80.879  1.00  0.00      C1   C  
ATOM   3948  CG  GLU A 510     -21.567  30.945  81.145  1.00  0.00      C1   C  
ATOM   3949  CD  GLU A 510     -21.052  29.636  80.715  1.00  0.00      C1   C  
ATOM   3950  OE1 GLU A 510     -20.716  29.477  79.536  1.00  0.00      C1   O  
ATOM   3951  OE2 GLU A 510     -20.889  28.745  81.579  1.00  0.00      C1   O  
ATOM   3952  N   CYS A 511     -25.995  31.912  82.167  1.00  0.00      C1   N  
ATOM   3953  CA  CYS A 511     -27.369  32.181  82.300  1.00  0.00      C1   C  
ATOM   3954  C   CYS A 511     -27.961  33.182  81.302  1.00  0.00      C1   C  
ATOM   3955  O   CYS A 511     -27.396  34.300  81.306  1.00  0.00      C1   O  
ATOM   3956  CB  CYS A 511     -27.794  32.570  83.717  1.00  0.00      C1   C  
ATOM   3957  SG  CYS A 511     -27.409  31.393  85.007  1.00  0.00      C1   S  
ATOM   3958  N   VAL A 512     -29.011  32.899  80.491  1.00  0.00      C1   N  
ATOM   3959  CA  VAL A 512     -29.530  33.775  79.538  1.00  0.00      C1   C  
ATOM   3960  C   VAL A 512     -31.040  34.106  79.781  1.00  0.00      C1   C  
ATOM   3961  O   VAL A 512     -31.627  33.424  80.601  1.00  0.00      C1   O  
ATOM   3962  CB  VAL A 512     -29.352  33.252  78.095  1.00  0.00      C1   C  
ATOM   3963  CG1 VAL A 512     -27.866  32.996  77.726  1.00  0.00      C1   C  
ATOM   3964  CG2 VAL A 512     -30.116  31.970  77.870  1.00  0.00      C1   C  
ATOM   3965  N   ASP A 513     -31.624  35.059  79.049  1.00  0.00      C1   N  
ATOM   3966  CA  ASP A 513     -33.005  35.478  79.236  1.00  0.00      C1   C  
ATOM   3967  C   ASP A 513     -33.987  34.912  78.280  1.00  0.00      C1   C  
ATOM   3968  O   ASP A 513     -35.196  34.819  78.565  1.00  0.00      C1   O  
ATOM   3969  CB  ASP A 513     -33.082  37.002  79.390  1.00  0.00      C1   C  
ATOM   3970  CG  ASP A 513     -34.243  37.585  80.236  1.00  0.00      C1   C  
ATOM   3971  OD1 ASP A 513     -34.113  37.479  81.518  1.00  0.00      C1   O  
ATOM   3972  OD2 ASP A 513     -35.189  38.134  79.723  1.00  0.00      C1   O  
ATOM   3973  N   LYS A 514     -33.531  34.503  77.097  1.00  0.00      C1   N  
ATOM   3974  CA  LYS A 514     -34.310  34.068  75.957  1.00  0.00      C1   C  
ATOM   3975  C   LYS A 514     -33.477  33.276  74.984  1.00  0.00      C1   C  
ATOM   3976  O   LYS A 514     -32.256  33.624  74.789  1.00  0.00      C1   O  
ATOM   3977  CB  LYS A 514     -35.104  35.126  75.240  1.00  0.00      C1   C  
ATOM   3978  CG  LYS A 514     -35.958  34.624  74.034  1.00  0.00      C1   C  
ATOM   3979  CD  LYS A 514     -37.011  35.622  73.478  1.00  0.00      C1   C  
ATOM   3980  CE  LYS A 514     -36.343  36.743  72.775  1.00  0.00      C1   C  
ATOM   3981  NZ  LYS A 514     -37.160  37.977  72.550  1.00  0.00      C1   N  
ATOM   3982  N   CYS A 515     -34.042  32.241  74.404  1.00  0.00      C1   N  
ATOM   3983  CA  CYS A 515     -33.326  31.530  73.314  1.00  0.00      C1   C  
ATOM   3984  C   CYS A 515     -34.067  31.365  72.073  1.00  0.00      C1   C  
ATOM   3985  O   CYS A 515     -35.278  31.562  72.094  1.00  0.00      C1   O  
ATOM   3986  CB  CYS A 515     -32.954  30.105  73.787  1.00  0.00      C1   C  
ATOM   3987  SG  CYS A 515     -31.698  30.061  75.160  1.00  0.00      C1   S  
ATOM   3988  N   ASN A 516     -33.456  30.986  70.964  1.00  0.00      C1   N  
ATOM   3989  CA  ASN A 516     -33.906  31.113  69.566  1.00  0.00      C1   C  
ATOM   3990  C   ASN A 516     -34.886  29.968  69.248  1.00  0.00      C1   C  
ATOM   3991  O   ASN A 516     -34.743  29.201  68.265  1.00  0.00      C1   O  
ATOM   3992  CB  ASN A 516     -32.671  31.315  68.655  1.00  0.00      C1   C  
ATOM   3993  CG  ASN A 516     -31.847  32.607  68.800  1.00  0.00      C1   C  
ATOM   3994  OD1 ASN A 516     -30.701  32.698  69.191  1.00  0.00      C1   O  
ATOM   3995  ND2 ASN A 516     -32.396  33.632  68.190  1.00  0.00      C1   N  
ATOM   3996  N   LEU A 517     -35.950  29.833  70.032  1.00  0.00      C1   N  
ATOM   3997  CA  LEU A 517     -36.915  28.799  69.918  1.00  0.00      C1   C  
ATOM   3998  C   LEU A 517     -37.715  28.933  68.592  1.00  0.00      C1   C  
ATOM   3999  O   LEU A 517     -38.129  27.922  67.956  1.00  0.00      C1   O  
ATOM   4000  CB  LEU A 517     -37.850  28.869  71.122  1.00  0.00      C1   C  
ATOM   4001  CG  LEU A 517     -37.193  28.539  72.496  1.00  0.00      C1   C  
ATOM   4002  CD1 LEU A 517     -38.295  28.530  73.597  1.00  0.00      C1   C  
ATOM   4003  CD2 LEU A 517     -36.685  27.075  72.489  1.00  0.00      C1   C  
ATOM   4004  N   LEU A 518     -37.916  30.194  68.101  1.00  0.00      C1   N  
ATOM   4005  CA  LEU A 518     -38.923  30.578  67.128  1.00  0.00      C1   C  
ATOM   4006  C   LEU A 518     -38.526  31.798  66.324  1.00  0.00      C1   C  
ATOM   4007  O   LEU A 518     -39.422  32.233  65.619  1.00  0.00      C1   O  
ATOM   4008  CB  LEU A 518     -40.192  30.864  67.922  1.00  0.00      C1   C  
ATOM   4009  CG  LEU A 518     -41.080  29.562  68.362  1.00  0.00      C1   C  
ATOM   4010  CD1 LEU A 518     -42.025  29.766  69.540  1.00  0.00      C1   C  
ATOM   4011  CD2 LEU A 518     -41.753  29.031  67.132  1.00  0.00      C1   C  
ATOM   4012  N   GLU A 519     -37.294  32.349  66.506  1.00  0.00      C1   N  
ATOM   4013  CA  GLU A 519     -36.839  33.599  65.881  1.00  0.00      C1   C  
ATOM   4014  C   GLU A 519     -35.342  33.649  65.872  1.00  0.00      C1   C  
ATOM   4015  O   GLU A 519     -34.745  33.049  66.717  1.00  0.00      C1   O  
ATOM   4016  CB  GLU A 519     -37.360  34.809  66.653  1.00  0.00      C1   C  
ATOM   4017  CG  GLU A 519     -38.794  35.245  66.278  1.00  0.00      C1   C  
ATOM   4018  CD  GLU A 519     -39.360  36.591  66.834  1.00  0.00      C1   C  
ATOM   4019  OE1 GLU A 519     -39.915  36.741  67.946  1.00  0.00      C1   O  
ATOM   4020  OE2 GLU A 519     -39.173  37.590  66.109  1.00  0.00      C1   O  
ATOM   4021  N   GLY A 520     -34.717  34.241  64.864  1.00  0.00      C1   N  
ATOM   4022  CA  GLY A 520     -33.280  34.521  64.585  1.00  0.00      C1   C  
ATOM   4023  C   GLY A 520     -32.428  33.275  64.331  1.00  0.00      C1   C  
ATOM   4024  O   GLY A 520     -32.956  32.165  64.255  1.00  0.00      C1   O  
ATOM   4025  N   GLU A 521     -31.101  33.379  64.236  1.00  0.00      C1   N  
ATOM   4026  CA  GLU A 521     -30.251  32.255  63.824  1.00  0.00      C1   C  
ATOM   4027  C   GLU A 521     -28.915  32.282  64.603  1.00  0.00      C1   C  
ATOM   4028  O   GLU A 521     -28.421  33.388  64.906  1.00  0.00      C1   O  
ATOM   4029  CB  GLU A 521     -30.047  32.325  62.324  1.00  0.00      C1   C  
ATOM   4030  CG  GLU A 521     -31.249  32.074  61.452  1.00  0.00      C1   C  
ATOM   4031  CD  GLU A 521     -30.760  31.994  59.980  1.00  0.00      C1   C  
ATOM   4032  OE1 GLU A 521     -30.283  30.932  59.585  1.00  0.00      C1   O  
ATOM   4033  OE2 GLU A 521     -30.807  32.986  59.219  1.00  0.00      C1   O  
ATOM   4034  N   PRO A 522     -28.392  31.089  64.973  1.00  0.00      C1   N  
ATOM   4035  CA  PRO A 522     -28.980  29.767  64.850  1.00  0.00      C1   C  
ATOM   4036  C   PRO A 522     -30.230  29.510  65.743  1.00  0.00      C1   C  
ATOM   4037  O   PRO A 522     -30.379  30.065  66.829  1.00  0.00      C1   O  
ATOM   4038  CB  PRO A 522     -27.881  28.749  65.136  1.00  0.00      C1   C  
ATOM   4039  CG  PRO A 522     -26.869  29.575  66.057  1.00  0.00      C1   C  
ATOM   4040  CD  PRO A 522     -27.042  30.992  65.551  1.00  0.00      C1   C  
ATOM   4041  N   ARG A 523     -31.142  28.654  65.282  1.00  0.00      C1   N  
ATOM   4042  CA  ARG A 523     -32.489  28.358  65.984  1.00  0.00      C1   C  
ATOM   4043  C   ARG A 523     -32.215  27.240  66.974  1.00  0.00      C1   C  
ATOM   4044  O   ARG A 523     -31.358  26.388  66.721  1.00  0.00      C1   O  
ATOM   4045  CB  ARG A 523     -33.432  27.820  64.928  1.00  0.00      C1   C  
ATOM   4046  CG  ARG A 523     -34.044  28.980  64.158  1.00  0.00      C1   C  
ATOM   4047  CD  ARG A 523     -35.082  29.715  65.143  1.00  0.00      C1   C  
ATOM   4048  NE  ARG A 523     -36.253  30.176  64.395  1.00  0.00      C1   N  
ATOM   4049  CZ  ARG A 523     -36.369  31.161  63.559  1.00  0.00      C1   C  
ATOM   4050  NH1 ARG A 523     -35.327  31.867  63.155  1.00  0.00      C1   N  
ATOM   4051  NH2 ARG A 523     -37.531  31.467  63.019  1.00  0.00      C1   N  
ATOM   4052  N   GLU A 524     -32.907  27.300  68.120  1.00  0.00      C1   N  
ATOM   4053  CA  GLU A 524     -32.643  26.496  69.341  1.00  0.00      C1   C  
ATOM   4054  C   GLU A 524     -33.822  25.620  69.769  1.00  0.00      C1   C  
ATOM   4055  O   GLU A 524     -34.955  25.883  69.383  1.00  0.00      C1   O  
ATOM   4056  CB  GLU A 524     -32.232  27.489  70.415  1.00  0.00      C1   C  
ATOM   4057  CG  GLU A 524     -30.763  27.845  70.226  1.00  0.00      C1   C  
ATOM   4058  CD  GLU A 524     -30.272  28.836  71.287  1.00  0.00      C1   C  
ATOM   4059  OE1 GLU A 524     -29.415  28.504  72.143  1.00  0.00      C1   O  
ATOM   4060  OE2 GLU A 524     -30.883  29.921  71.394  1.00  0.00      C1   O  
ATOM   4061  N   PHE A 525     -33.521  24.674  70.731  1.00  0.00      C1   N  
ATOM   4062  CA  PHE A 525     -34.506  23.924  71.536  1.00  0.00      C1   C  
ATOM   4063  C   PHE A 525     -33.930  23.879  72.975  1.00  0.00      C1   C  
ATOM   4064  O   PHE A 525     -32.763  24.282  73.292  1.00  0.00      C1   O  
ATOM   4065  CB  PHE A 525     -34.734  22.565  70.986  1.00  0.00      C1   C  
ATOM   4066  CG  PHE A 525     -33.475  21.715  70.904  1.00  0.00      C1   C  
ATOM   4067  CD1 PHE A 525     -33.294  20.588  71.774  1.00  0.00      C1   C  
ATOM   4068  CD2 PHE A 525     -32.619  21.849  69.803  1.00  0.00      C1   C  
ATOM   4069  CE1 PHE A 525     -32.370  19.579  71.484  1.00  0.00      C1   C  
ATOM   4070  CE2 PHE A 525     -31.624  20.883  69.464  1.00  0.00      C1   C  
ATOM   4071  CZ  PHE A 525     -31.579  19.696  70.269  1.00  0.00      C1   C  
ATOM   4072  N   VAL A 526     -34.766  23.531  73.939  1.00  0.00      C1   N  
ATOM   4073  CA  VAL A 526     -34.400  23.368  75.339  1.00  0.00      C1   C  
ATOM   4074  C   VAL A 526     -34.319  21.933  75.671  1.00  0.00      C1   C  
ATOM   4075  O   VAL A 526     -35.217  21.134  75.300  1.00  0.00      C1   O  
ATOM   4076  CB  VAL A 526     -35.350  24.104  76.268  1.00  0.00      C1   C  
ATOM   4077  CG1 VAL A 526     -34.808  25.475  76.406  1.00  0.00      C1   C  
ATOM   4078  CG2 VAL A 526     -36.815  24.177  75.889  1.00  0.00      C1   C  
ATOM   4079  N   GLU A 527     -33.292  21.569  76.407  1.00  0.00      C1   N  
ATOM   4080  CA  GLU A 527     -33.173  20.351  77.155  1.00  0.00      C1   C  
ATOM   4081  C   GLU A 527     -32.708  20.613  78.578  1.00  0.00      C1   C  
ATOM   4082  O   GLU A 527     -31.622  21.095  78.844  1.00  0.00      C1   O  
ATOM   4083  CB  GLU A 527     -32.220  19.417  76.333  1.00  0.00      C1   C  
ATOM   4084  CG  GLU A 527     -31.827  18.103  77.033  1.00  0.00      C1   C  
ATOM   4085  CD  GLU A 527     -31.147  17.105  76.090  1.00  0.00      C1   C  
ATOM   4086  OE1 GLU A 527     -31.756  16.429  75.247  1.00  0.00      C1   O  
ATOM   4087  OE2 GLU A 527     -29.924  16.891  76.071  1.00  0.00      C1   O  
ATOM   4088  N   ASN A 528     -33.577  20.311  79.588  1.00  0.00      C1   N  
ATOM   4089  CA  ASN A 528     -33.394  20.638  81.008  1.00  0.00      C1   C  
ATOM   4090  C   ASN A 528     -33.113  22.131  81.316  1.00  0.00      C1   C  
ATOM   4091  O   ASN A 528     -32.167  22.457  82.054  1.00  0.00      C1   O  
ATOM   4092  CB  ASN A 528     -32.424  19.627  81.679  1.00  0.00      C1   C  
ATOM   4093  CG  ASN A 528     -32.843  18.165  81.557  1.00  0.00      C1   C  
ATOM   4094  ND2 ASN A 528     -32.069  17.230  82.043  1.00  0.00      C1   N  
ATOM   4095  OD1 ASN A 528     -33.917  17.910  81.016  1.00  0.00      C1   O  
ATOM   4096  N   SER A 529     -33.904  22.950  80.692  1.00  0.00      C1   N  
ATOM   4097  CA  SER A 529     -33.802  24.426  80.501  1.00  0.00      C1   C  
ATOM   4098  C   SER A 529     -32.498  24.917  79.885  1.00  0.00      C1   C  
ATOM   4099  O   SER A 529     -32.200  26.125  79.989  1.00  0.00      C1   O  
ATOM   4100  CB  SER A 529     -34.164  25.237  81.779  1.00  0.00      C1   C  
ATOM   4101  OG  SER A 529     -35.355  24.743  82.276  1.00  0.00      C1   O  
ATOM   4102  N   GLU A 530     -31.558  24.027  79.406  1.00  0.00      C1   N  
ATOM   4103  CA  GLU A 530     -30.419  24.563  78.651  1.00  0.00      C1   C  
ATOM   4104  C   GLU A 530     -30.797  24.633  77.198  1.00  0.00      C1   C  
ATOM   4105  O   GLU A 530     -31.577  23.768  76.712  1.00  0.00      C1   O  
ATOM   4106  CB  GLU A 530     -29.214  23.680  78.849  1.00  0.00      C1   C  
ATOM   4107  CG  GLU A 530     -27.918  24.275  78.293  1.00  0.00      C1   C  
ATOM   4108  CD  GLU A 530     -26.779  23.322  78.523  1.00  0.00      C1   C  
ATOM   4109  OE1 GLU A 530     -26.746  22.518  79.491  1.00  0.00      C1   O  
ATOM   4110  OE2 GLU A 530     -25.893  23.233  77.651  1.00  0.00      C1   O  
ATOM   4111  N   CYS A 531     -30.335  25.677  76.497  1.00  0.00      C1   N  
ATOM   4112  CA  CYS A 531     -30.571  25.829  75.058  1.00  0.00      C1   C  
ATOM   4113  C   CYS A 531     -29.514  25.099  74.107  1.00  0.00      C1   C  
ATOM   4114  O   CYS A 531     -28.308  25.318  74.209  1.00  0.00      C1   O  
ATOM   4115  CB  CYS A 531     -30.770  27.287  74.789  1.00  0.00      C1   C  
ATOM   4116  SG  CYS A 531     -31.854  28.223  75.918  1.00  0.00      C1   S  
ATOM   4117  N   ILE A 532     -30.073  24.269  73.245  1.00  0.00      C1   N  
ATOM   4118  CA  ILE A 532     -29.270  23.461  72.289  1.00  0.00      C1   C  
ATOM   4119  C   ILE A 532     -29.652  23.925  70.874  1.00  0.00      C1   C  
ATOM   4120  O   ILE A 532     -30.829  24.125  70.566  1.00  0.00      C1   O  
ATOM   4121  CB  ILE A 532     -29.596  21.934  72.405  1.00  0.00      C1   C  
ATOM   4122  CG1 ILE A 532     -29.717  21.458  73.843  1.00  0.00      C1   C  
ATOM   4123  CG2 ILE A 532     -28.745  20.996  71.528  1.00  0.00      C1   C  
ATOM   4124  CD  ILE A 532     -28.461  21.674  74.673  1.00  0.00      C1   C  
ATOM   4125  N   GLN A 533     -28.695  24.088  69.981  1.00  0.00      C1   N  
ATOM   4126  CA  GLN A 533     -28.947  24.606  68.667  1.00  0.00      C1   C  
ATOM   4127  C   GLN A 533     -29.383  23.372  67.783  1.00  0.00      C1   C  
ATOM   4128  O   GLN A 533     -28.753  22.290  67.753  1.00  0.00      C1   O  
ATOM   4129  CB  GLN A 533     -27.679  25.285  68.078  1.00  0.00      C1   C  
ATOM   4130  CG  GLN A 533     -27.323  26.576  68.884  1.00  0.00      C1   C  
ATOM   4131  CD  GLN A 533     -25.981  27.114  68.217  1.00  0.00      C1   C  
ATOM   4132  NE2 GLN A 533     -25.227  27.831  68.973  1.00  0.00      C1   N  
ATOM   4133  OE1 GLN A 533     -25.536  26.806  67.157  1.00  0.00      C1   O  
ATOM   4134  N   CYS A 534     -30.323  23.552  66.886  1.00  0.00      C1   N  
ATOM   4135  CA  CYS A 534     -30.679  22.657  65.863  1.00  0.00      C1   C  
ATOM   4136  C   CYS A 534     -29.536  22.638  64.789  1.00  0.00      C1   C  
ATOM   4137  O   CYS A 534     -28.712  23.561  64.647  1.00  0.00      C1   O  
ATOM   4138  CB  CYS A 534     -31.962  23.184  65.185  1.00  0.00      C1   C  
ATOM   4139  SG  CYS A 534     -33.517  22.969  66.097  1.00  0.00      C1   S  
ATOM   4140  N   HIS A 535     -29.529  21.537  64.034  1.00  0.00      C1   N  
ATOM   4141  CA  HIS A 535     -28.550  21.403  62.940  1.00  0.00      C1   C  
ATOM   4142  C   HIS A 535     -28.831  22.431  61.724  1.00  0.00      C1   C  
ATOM   4143  O   HIS A 535     -29.995  22.751  61.336  1.00  0.00      C1   O  
ATOM   4144  CB  HIS A 535     -28.609  19.939  62.453  1.00  0.00      C1   C  
ATOM   4145  CG  HIS A 535     -27.444  19.499  61.581  1.00  0.00      C1   C  
ATOM   4146  CD2 HIS A 535     -27.613  19.489  60.234  1.00  0.00      C1   C  
ATOM   4147  ND1 HIS A 535     -26.115  19.209  61.916  1.00  0.00      C1   N  
ATOM   4148  CE1 HIS A 535     -25.490  19.202  60.754  1.00  0.00      C1   C  
ATOM   4149  NE2 HIS A 535     -26.323  19.313  59.693  1.00  0.00      C1   N  
ATOM   4150  N   PRO A 536     -27.736  23.052  61.143  1.00  0.00      C1   N  
ATOM   4151  CA  PRO A 536     -27.805  24.026  60.017  1.00  0.00      C1   C  
ATOM   4152  C   PRO A 536     -28.649  23.579  58.849  1.00  0.00      C1   C  
ATOM   4153  O   PRO A 536     -29.136  24.512  58.240  1.00  0.00      C1   O  
ATOM   4154  CB  PRO A 536     -26.407  24.402  59.562  1.00  0.00      C1   C  
ATOM   4155  CG  PRO A 536     -25.471  23.334  60.126  1.00  0.00      C1   C  
ATOM   4156  CD  PRO A 536     -26.319  22.726  61.287  1.00  0.00      C1   C  
ATOM   4157  N   GLU A 537     -28.809  22.317  58.526  1.00  0.00      C1   N  
ATOM   4158  CA  GLU A 537     -29.643  21.951  57.375  1.00  0.00      C1   C  
ATOM   4159  C   GLU A 537     -31.130  22.171  57.564  1.00  0.00      C1   C  
ATOM   4160  O   GLU A 537     -31.887  22.420  56.589  1.00  0.00      C1   O  
ATOM   4161  CB  GLU A 537     -29.394  20.482  56.964  1.00  0.00      C1   C  
ATOM   4162  CG  GLU A 537     -28.068  20.292  56.291  1.00  0.00      C1   C  
ATOM   4163  CD  GLU A 537     -27.910  21.278  55.179  1.00  0.00      C1   C  
ATOM   4164  OE1 GLU A 537     -26.841  21.979  55.339  1.00  0.00      C1   O  
ATOM   4165  OE2 GLU A 537     -28.814  21.455  54.322  1.00  0.00      C1   O  
ATOM   4166  N   CYS A 538     -31.593  22.145  58.808  1.00  0.00      C1   N  
ATOM   4167  CA  CYS A 538     -32.876  22.510  59.193  1.00  0.00      C1   C  
ATOM   4168  C   CYS A 538     -33.333  23.968  58.779  1.00  0.00      C1   C  
ATOM   4169  O   CYS A 538     -32.754  24.941  59.235  1.00  0.00      C1   O  
ATOM   4170  CB  CYS A 538     -32.988  22.229  60.718  1.00  0.00      C1   C  
ATOM   4171  SG  CYS A 538     -32.538  20.604  61.367  1.00  0.00      C1   S  
ATOM   4172  N   LEU A 539     -34.340  24.133  57.987  1.00  0.00      C1   N  
ATOM   4173  CA  LEU A 539     -34.795  25.444  57.540  1.00  0.00      C1   C  
ATOM   4174  C   LEU A 539     -35.738  26.036  58.640  1.00  0.00      C1   C  
ATOM   4175  O   LEU A 539     -36.674  25.291  58.968  1.00  0.00      C1   O  
ATOM   4176  CB  LEU A 539     -35.628  25.180  56.263  1.00  0.00      C1   C  
ATOM   4177  CG  LEU A 539     -36.055  26.609  55.735  1.00  0.00      C1   C  
ATOM   4178  CD1 LEU A 539     -34.912  27.309  55.025  1.00  0.00      C1   C  
ATOM   4179  CD2 LEU A 539     -37.176  26.416  54.692  1.00  0.00      C1   C  
ATOM   4180  N   PRO A 540     -35.582  27.302  59.006  1.00  0.00      C1   N  
ATOM   4181  CA  PRO A 540     -36.143  27.849  60.168  1.00  0.00      C1   C  
ATOM   4182  C   PRO A 540     -37.649  27.893  60.152  1.00  0.00      C1   C  
ATOM   4183  O   PRO A 540     -38.279  28.014  59.124  1.00  0.00      C1   O  
ATOM   4184  CB  PRO A 540     -35.662  29.236  60.310  1.00  0.00      C1   C  
ATOM   4185  CG  PRO A 540     -34.315  29.322  59.611  1.00  0.00      C1   C  
ATOM   4186  CD  PRO A 540     -34.555  28.254  58.550  1.00  0.00      C1   C  
ATOM   4187  N   GLN A 541     -38.277  27.737  61.290  1.00  0.00      C1   N  
ATOM   4188  CA  GLN A 541     -39.726  27.814  61.452  1.00  0.00      C1   C  
ATOM   4189  C   GLN A 541     -40.079  28.894  62.436  1.00  0.00      C1   C  
ATOM   4190  O   GLN A 541     -39.329  29.148  63.398  1.00  0.00      C1   O  
ATOM   4191  CB  GLN A 541     -40.260  26.413  61.980  1.00  0.00      C1   C  
ATOM   4192  CG  GLN A 541     -39.944  25.177  61.118  1.00  0.00      C1   C  
ATOM   4193  CD  GLN A 541     -40.630  25.275  59.740  1.00  0.00      C1   C  
ATOM   4194  NE2 GLN A 541     -39.811  25.287  58.688  1.00  0.00      C1   N  
ATOM   4195  OE1 GLN A 541     -41.833  25.355  59.601  1.00  0.00      C1   O  
ATOM   4196  N   ALA A 542     -41.179  29.636  62.283  1.00  0.00      C1   N  
ATOM   4197  CA  ALA A 542     -41.544  30.865  63.116  1.00  0.00      C1   C  
ATOM   4198  C   ALA A 542     -42.795  30.535  63.994  1.00  0.00      C1   C  
ATOM   4199  O   ALA A 542     -43.208  31.412  64.732  1.00  0.00      C1   O  
ATOM   4200  CB  ALA A 542     -41.850  32.023  62.087  1.00  0.00      C1   C  
ATOM   4201  N   MET A 543     -43.469  29.322  63.791  1.00  0.00      C1   N  
ATOM   4202  CA  MET A 543     -44.643  28.907  64.581  1.00  0.00      C1   C  
ATOM   4203  C   MET A 543     -44.401  27.529  65.176  1.00  0.00      C1   C  
ATOM   4204  O   MET A 543     -45.231  27.005  65.936  1.00  0.00      C1   O  
ATOM   4205  CB  MET A 543     -45.909  29.090  63.790  1.00  0.00      C1   C  
ATOM   4206  CG  MET A 543     -46.444  30.537  63.347  1.00  0.00      C1   C  
ATOM   4207  SD  MET A 543     -46.062  30.947  61.611  1.00  0.00      C1   S  
ATOM   4208  CE  MET A 543     -47.274  29.755  60.831  1.00  0.00      C1   C  
ATOM   4209  N   ASN A 544     -43.313  26.822  64.817  1.00  0.00      C1   N  
ATOM   4210  CA  ASN A 544     -42.905  25.511  65.416  1.00  0.00      C1   C  
ATOM   4211  C   ASN A 544     -41.404  25.493  65.774  1.00  0.00      C1   C  
ATOM   4212  O   ASN A 544     -40.660  26.248  65.113  1.00  0.00      C1   O  
ATOM   4213  CB  ASN A 544     -43.214  24.405  64.421  1.00  0.00      C1   C  
ATOM   4214  CG  ASN A 544     -44.606  24.394  63.792  1.00  0.00      C1   C  
ATOM   4215  ND2 ASN A 544     -45.512  23.607  64.268  1.00  0.00      C1   N  
ATOM   4216  OD1 ASN A 544     -44.799  24.906  62.669  1.00  0.00      C1   O  
ATOM   4217  N   ILE A 545     -40.970  24.704  66.700  1.00  0.00      C1   N  
ATOM   4218  CA  ILE A 545     -39.531  24.491  66.928  1.00  0.00      C1   C  
ATOM   4219  C   ILE A 545     -38.808  23.925  65.667  1.00  0.00      C1   C  
ATOM   4220  O   ILE A 545     -39.180  22.917  65.118  1.00  0.00      C1   O  
ATOM   4221  CB  ILE A 545     -39.326  23.626  68.147  1.00  0.00      C1   C  
ATOM   4222  CG1 ILE A 545     -40.236  24.002  69.340  1.00  0.00      C1   C  
ATOM   4223  CG2 ILE A 545     -37.849  23.721  68.496  1.00  0.00      C1   C  
ATOM   4224  CD  ILE A 545     -40.164  25.405  69.980  1.00  0.00      C1   C  
ATOM   4225  N   THR A 546     -37.835  24.606  65.101  1.00  0.00      C1   N  
ATOM   4226  CA  THR A 546     -37.138  24.281  63.892  1.00  0.00      C1   C  
ATOM   4227  C   THR A 546     -36.695  22.775  63.846  1.00  0.00      C1   C  
ATOM   4228  O   THR A 546     -36.502  22.314  62.744  1.00  0.00      C1   O  
ATOM   4229  CB  THR A 546     -35.847  25.212  63.780  1.00  0.00      C1   C  
ATOM   4230  CG2 THR A 546     -34.850  24.922  62.635  1.00  0.00      C1   C  
ATOM   4231  OG1 THR A 546     -36.398  26.373  63.230  1.00  0.00      C1   O  
ATOM   4232  N   CYS A 547     -36.555  22.004  64.983  1.00  0.00      C1   N  
ATOM   4233  CA  CYS A 547     -36.173  20.602  64.844  1.00  0.00      C1   C  
ATOM   4234  C   CYS A 547     -36.693  19.748  66.087  1.00  0.00      C1   C  
ATOM   4235  O   CYS A 547     -36.731  20.231  67.214  1.00  0.00      C1   O  
ATOM   4236  CB  CYS A 547     -34.615  20.413  64.741  1.00  0.00      C1   C  
ATOM   4237  SG  CYS A 547     -33.648  20.943  66.188  1.00  0.00      C1   S  
ATOM   4238  N   THR A 548     -37.052  18.497  65.894  1.00  0.00      C1   N  
ATOM   4239  CA  THR A 548     -37.406  17.461  66.888  1.00  0.00      C1   C  
ATOM   4240  C   THR A 548     -36.284  17.043  67.788  1.00  0.00      C1   C  
ATOM   4241  O   THR A 548     -36.482  16.210  68.656  1.00  0.00      C1   O  
ATOM   4242  CB  THR A 548     -38.074  16.227  66.237  1.00  0.00      C1   C  
ATOM   4243  CG2 THR A 548     -39.480  16.538  65.703  1.00  0.00      C1   C  
ATOM   4244  OG1 THR A 548     -37.260  15.736  65.216  1.00  0.00      C1   O  
ATOM   4245  N   GLY A 549     -35.090  17.553  67.593  1.00  0.00      C1   N  
ATOM   4246  CA  GLY A 549     -33.904  17.149  68.346  1.00  0.00      C1   C  
ATOM   4247  C   GLY A 549     -32.549  17.299  67.580  1.00  0.00      C1   C  
ATOM   4248  O   GLY A 549     -32.502  18.001  66.578  1.00  0.00      C1   O  
ATOM   4249  N   ARG A 550     -31.479  16.668  68.154  1.00  0.00      C1   N  
ATOM   4250  CA  ARG A 550     -30.123  16.756  67.586  1.00  0.00      C1   C  
ATOM   4251  C   ARG A 550     -29.852  15.994  66.334  1.00  0.00      C1   C  
ATOM   4252  O   ARG A 550     -29.899  14.782  66.316  1.00  0.00      C1   O  
ATOM   4253  CB  ARG A 550     -29.011  16.388  68.530  1.00  0.00      C1   C  
ATOM   4254  CG  ARG A 550     -29.036  17.217  69.796  1.00  0.00      C1   C  
ATOM   4255  CD  ARG A 550     -27.865  16.941  70.668  1.00  0.00      C1   C  
ATOM   4256  NE  ARG A 550     -27.788  17.616  71.967  1.00  0.00      C1   N  
ATOM   4257  CZ  ARG A 550     -28.439  17.435  73.095  1.00  0.00      C1   C  
ATOM   4258  NH1 ARG A 550     -29.605  16.831  73.096  1.00  0.00      C1   N  
ATOM   4259  NH2 ARG A 550     -28.215  18.053  74.180  1.00  0.00      C1   N  
ATOM   4260  N   GLY A 551     -29.406  16.715  65.262  1.00  0.00      C1   N  
ATOM   4261  CA  GLY A 551     -29.052  16.102  63.926  1.00  0.00      C1   C  
ATOM   4262  C   GLY A 551     -29.900  16.374  62.683  1.00  0.00      C1   C  
ATOM   4263  O   GLY A 551     -30.999  16.817  62.870  1.00  0.00      C1   O  
ATOM   4264  N   PRO A 552     -29.351  16.276  61.436  1.00  0.00      C1   N  
ATOM   4265  CA  PRO A 552     -30.070  16.501  60.175  1.00  0.00      C1   C  
ATOM   4266  C   PRO A 552     -31.153  15.426  59.964  1.00  0.00      C1   C  
ATOM   4267  O   PRO A 552     -32.102  15.664  59.211  1.00  0.00      C1   O  
ATOM   4268  CB  PRO A 552     -28.998  16.373  59.010  1.00  0.00      C1   C  
ATOM   4269  CG  PRO A 552     -28.016  15.376  59.623  1.00  0.00      C1   C  
ATOM   4270  CD  PRO A 552     -27.966  15.727  61.111  1.00  0.00      C1   C  
ATOM   4271  N   ASP A 553     -31.198  14.331  60.700  1.00  0.00      C1   N  
ATOM   4272  CA  ASP A 553     -32.310  13.414  60.689  1.00  0.00      C1   C  
ATOM   4273  C   ASP A 553     -33.541  13.974  61.496  1.00  0.00      C1   C  
ATOM   4274  O   ASP A 553     -34.465  13.212  61.564  1.00  0.00      C1   O  
ATOM   4275  CB  ASP A 553     -31.737  12.107  61.308  1.00  0.00      C1   C  
ATOM   4276  CG  ASP A 553     -31.143  12.118  62.709  1.00  0.00      C1   C  
ATOM   4277  OD1 ASP A 553     -30.170  12.926  62.973  1.00  0.00      C1   O  
ATOM   4278  OD2 ASP A 553     -31.638  11.456  63.577  1.00  0.00      C1   O  
ATOM   4279  N   ASN A 554     -33.539  15.202  62.088  1.00  0.00      C1   N  
ATOM   4280  CA  ASN A 554     -34.531  15.744  63.109  1.00  0.00      C1   C  
ATOM   4281  C   ASN A 554     -35.057  17.120  62.635  1.00  0.00      C1   C  
ATOM   4282  O   ASN A 554     -35.739  17.822  63.372  1.00  0.00      C1   O  
ATOM   4283  CB  ASN A 554     -33.834  15.774  64.592  1.00  0.00      C1   C  
ATOM   4284  CG  ASN A 554     -33.773  14.489  65.342  1.00  0.00      C1   C  
ATOM   4285  ND2 ASN A 554     -34.878  13.868  65.749  1.00  0.00      C1   N  
ATOM   4286  OD1 ASN A 554     -32.705  14.038  65.508  1.00  0.00      C1   O  
ATOM   4287  N   CYS A 555     -34.831  17.494  61.400  1.00  0.00      C1   N  
ATOM   4288  CA  CYS A 555     -35.318  18.731  60.878  1.00  0.00      C1   C  
ATOM   4289  C   CYS A 555     -36.754  18.585  60.626  1.00  0.00      C1   C  
ATOM   4290  O   CYS A 555     -37.234  17.543  60.239  1.00  0.00      C1   O  
ATOM   4291  CB  CYS A 555     -34.570  18.985  59.600  1.00  0.00      C1   C  
ATOM   4292  SG  CYS A 555     -32.778  19.159  59.853  1.00  0.00      C1   S  
ATOM   4293  N   ILE A 556     -37.470  19.746  60.701  1.00  0.00      C1   N  
ATOM   4294  CA  ILE A 556     -38.919  19.824  60.325  1.00  0.00      C1   C  
ATOM   4295  C   ILE A 556     -39.202  20.068  58.833  1.00  0.00      C1   C  
ATOM   4296  O   ILE A 556     -40.278  19.748  58.278  1.00  0.00      C1   O  
ATOM   4297  CB  ILE A 556     -39.659  20.917  61.222  1.00  0.00      C1   C  
ATOM   4298  CG1 ILE A 556     -39.553  20.570  62.747  1.00  0.00      C1   C  
ATOM   4299  CG2 ILE A 556     -41.126  21.092  60.846  1.00  0.00      C1   C  
ATOM   4300  CD  ILE A 556     -40.417  19.410  63.184  1.00  0.00      C1   C  
ATOM   4301  N   GLN A 557     -38.196  20.639  58.171  1.00  0.00      C1   N  
ATOM   4302  CA  GLN A 557     -38.058  21.177  56.758  1.00  0.00      C1   C  
ATOM   4303  C   GLN A 557     -36.581  21.146  56.344  1.00  0.00      C1   C  
ATOM   4304  O   GLN A 557     -35.730  21.474  57.158  1.00  0.00      C1   O  
ATOM   4305  CB  GLN A 557     -38.780  22.517  56.665  1.00  0.00      C1   C  
ATOM   4306  CG  GLN A 557     -38.929  22.935  55.149  1.00  0.00      C1   C  
ATOM   4307  CD  GLN A 557     -39.737  24.239  54.990  1.00  0.00      C1   C  
ATOM   4308  NE2 GLN A 557     -40.024  24.705  53.819  1.00  0.00      C1   N  
ATOM   4309  OE1 GLN A 557     -40.208  24.819  55.933  1.00  0.00      C1   O  
ATOM   4310  N   CYS A 558     -36.188  20.922  55.096  1.00  0.00      C1   N  
ATOM   4311  CA  CYS A 558     -34.785  20.934  54.659  1.00  0.00      C1   C  
ATOM   4312  C   CYS A 558     -34.505  22.297  53.965  1.00  0.00      C1   C  
ATOM   4313  O   CYS A 558     -35.350  22.766  53.192  1.00  0.00      C1   O  
ATOM   4314  CB  CYS A 558     -34.558  19.718  53.786  1.00  0.00      C1   C  
ATOM   4315  SG  CYS A 558     -34.789  18.096  54.604  1.00  0.00      C1   S  
ATOM   4316  N   ALA A 559     -33.400  22.905  54.195  1.00  0.00      C1   N  
ATOM   4317  CA  ALA A 559     -32.877  24.104  53.505  1.00  0.00      C1   C  
ATOM   4318  C   ALA A 559     -32.526  23.990  52.036  1.00  0.00      C1   C  
ATOM   4319  O   ALA A 559     -32.284  25.066  51.447  1.00  0.00      C1   O  
ATOM   4320  CB  ALA A 559     -31.838  24.756  54.411  1.00  0.00      C1   C  
ATOM   4321  N   HIS A 560     -32.177  22.769  51.599  1.00  0.00      C1   N  
ATOM   4322  CA  HIS A 560     -31.532  22.279  50.406  1.00  0.00      C1   C  
ATOM   4323  C   HIS A 560     -32.205  21.036  49.897  1.00  0.00      C1   C  
ATOM   4324  O   HIS A 560     -33.033  21.070  49.006  1.00  0.00      C1   O  
ATOM   4325  CB  HIS A 560     -29.974  22.285  50.510  1.00  0.00      C1   C  
ATOM   4326  CG  HIS A 560     -29.345  23.570  51.005  1.00  0.00      C1   C  
ATOM   4327  CD2 HIS A 560     -29.333  24.804  50.382  1.00  0.00      C1   C  
ATOM   4328  ND1 HIS A 560     -28.767  23.702  52.223  1.00  0.00      C1   N  
ATOM   4329  CE1 HIS A 560     -28.418  25.011  52.354  1.00  0.00      C1   C  
ATOM   4330  NE2 HIS A 560     -28.712  25.707  51.212  1.00  0.00      C1   N  
ATOM   4331  N   TYR A 561     -31.676  19.924  50.348  1.00  0.00      C1   N  
ATOM   4332  CA  TYR A 561     -32.015  18.492  49.901  1.00  0.00      C1   C  
ATOM   4333  C   TYR A 561     -32.277  17.456  51.010  1.00  0.00      C1   C  
ATOM   4334  O   TYR A 561     -31.961  17.665  52.178  1.00  0.00      C1   O  
ATOM   4335  CB  TYR A 561     -30.911  17.999  48.965  1.00  0.00      C1   C  
ATOM   4336  CG  TYR A 561     -31.129  18.454  47.570  1.00  0.00      C1   C  
ATOM   4337  CD1 TYR A 561     -31.877  17.741  46.662  1.00  0.00      C1   C  
ATOM   4338  CD2 TYR A 561     -30.704  19.728  47.164  1.00  0.00      C1   C  
ATOM   4339  CE1 TYR A 561     -32.068  18.099  45.312  1.00  0.00      C1   C  
ATOM   4340  CE2 TYR A 561     -31.041  20.245  45.893  1.00  0.00      C1   C  
ATOM   4341  CZ  TYR A 561     -31.614  19.363  44.906  1.00  0.00      C1   C  
ATOM   4342  OH  TYR A 561     -31.835  19.804  43.658  1.00  0.00      C1   O  
ATOM   4343  N   ILE A 562     -32.870  16.335  50.597  1.00  0.00      C1   N  
ATOM   4344  CA  ILE A 562     -33.308  15.225  51.543  1.00  0.00      C1   C  
ATOM   4345  C   ILE A 562     -33.111  13.892  50.888  1.00  0.00      C1   C  
ATOM   4346  O   ILE A 562     -33.568  13.548  49.777  1.00  0.00      C1   O  
ATOM   4347  CB  ILE A 562     -34.701  15.504  52.099  1.00  0.00      C1   C  
ATOM   4348  CG1 ILE A 562     -34.992  14.606  53.296  1.00  0.00      C1   C  
ATOM   4349  CG2 ILE A 562     -35.747  15.430  51.007  1.00  0.00      C1   C  
ATOM   4350  CD  ILE A 562     -36.339  14.684  53.972  1.00  0.00      C1   C  
ATOM   4351  N   ASP A 563     -32.367  13.070  51.607  1.00  0.00      C1   N  
ATOM   4352  CA  ASP A 563     -31.750  11.810  51.245  1.00  0.00      C1   C  
ATOM   4353  C   ASP A 563     -32.125  10.764  52.291  1.00  0.00      C1   C  
ATOM   4354  O   ASP A 563     -31.350  10.641  53.206  1.00  0.00      C1   O  
ATOM   4355  CB  ASP A 563     -30.210  11.803  51.070  1.00  0.00      C1   C  
ATOM   4356  CG  ASP A 563     -29.698  10.495  50.566  1.00  0.00      C1   C  
ATOM   4357  OD1 ASP A 563     -30.255   9.959  49.574  1.00  0.00      C1   O  
ATOM   4358  OD2 ASP A 563     -28.733   9.930  51.216  1.00  0.00      C1   O  
ATOM   4359  N   GLY A 564     -33.317  10.086  52.157  1.00  0.00      C1   N  
ATOM   4360  CA  GLY A 564     -34.036   9.314  53.165  1.00  0.00      C1   C  
ATOM   4361  C   GLY A 564     -34.649  10.185  54.162  1.00  0.00      C1   C  
ATOM   4362  O   GLY A 564     -35.120  11.278  53.776  1.00  0.00      C1   O  
ATOM   4363  N   PRO A 565     -34.586   9.879  55.496  1.00  0.00      C1   N  
ATOM   4364  CA  PRO A 565     -35.178  10.645  56.555  1.00  0.00      C1   C  
ATOM   4365  C   PRO A 565     -34.301  11.836  57.011  1.00  0.00      C1   C  
ATOM   4366  O   PRO A 565     -34.719  12.616  57.858  1.00  0.00      C1   O  
ATOM   4367  CB  PRO A 565     -35.391   9.642  57.754  1.00  0.00      C1   C  
ATOM   4368  CG  PRO A 565     -35.309   8.300  57.183  1.00  0.00      C1   C  
ATOM   4369  CD  PRO A 565     -34.259   8.582  56.083  1.00  0.00      C1   C  
ATOM   4370  N   HIS A 566     -33.038  11.989  56.441  1.00  0.00      C1   N  
ATOM   4371  CA  HIS A 566     -32.128  13.087  56.803  1.00  0.00      C1   C  
ATOM   4372  C   HIS A 566     -32.001  14.211  55.724  1.00  0.00      C1   C  
ATOM   4373  O   HIS A 566     -31.839  13.917  54.508  1.00  0.00      C1   O  
ATOM   4374  CB  HIS A 566     -30.766  12.634  57.376  1.00  0.00      C1   C  
ATOM   4375  CG  HIS A 566     -29.602  12.080  56.482  1.00  0.00      C1   C  
ATOM   4376  CD2 HIS A 566     -28.289  11.924  56.950  1.00  0.00      C1   C  
ATOM   4377  ND1 HIS A 566     -29.604  11.917  55.135  1.00  0.00      C1   N  
ATOM   4378  CE1 HIS A 566     -28.350  11.602  54.833  1.00  0.00      C1   C  
ATOM   4379  NE2 HIS A 566     -27.475  11.611  55.875  1.00  0.00      C1   N  
ATOM   4380  N   CYS A 567     -32.024  15.460  56.186  1.00  0.00      C1   N  
ATOM   4381  CA  CYS A 567     -31.626  16.585  55.320  1.00  0.00      C1   C  
ATOM   4382  C   CYS A 567     -30.070  16.699  55.004  1.00  0.00      C1   C  
ATOM   4383  O   CYS A 567     -29.166  16.576  55.825  1.00  0.00      C1   O  
ATOM   4384  CB  CYS A 567     -32.136  17.939  55.874  1.00  0.00      C1   C  
ATOM   4385  SG  CYS A 567     -33.793  18.106  56.364  1.00  0.00      C1   S  
ATOM   4386  N   VAL A 568     -29.790  17.039  53.732  1.00  0.00      C1   N  
ATOM   4387  CA  VAL A 568     -28.496  17.122  53.086  1.00  0.00      C1   C  
ATOM   4388  C   VAL A 568     -28.299  18.386  52.304  1.00  0.00      C1   C  
ATOM   4389  O   VAL A 568     -29.312  19.056  52.072  1.00  0.00      C1   O  
ATOM   4390  CB  VAL A 568     -28.163  15.833  52.301  1.00  0.00      C1   C  
ATOM   4391  CG1 VAL A 568     -27.949  14.600  53.200  1.00  0.00      C1   C  
ATOM   4392  CG2 VAL A 568     -29.077  15.545  51.118  1.00  0.00      C1   C  
ATOM   4393  N   LYS A 569     -27.146  18.863  51.831  1.00  0.00      C1   N  
ATOM   4394  CA  LYS A 569     -27.036  20.061  51.018  1.00  0.00      C1   C  
ATOM   4395  C   LYS A 569     -27.124  19.653  49.508  1.00  0.00      C1   C  
ATOM   4396  O   LYS A 569     -27.755  20.450  48.806  1.00  0.00      C1   O  
ATOM   4397  CB  LYS A 569     -25.826  20.857  51.485  1.00  0.00      C1   C  
ATOM   4398  CG  LYS A 569     -25.556  22.079  50.629  1.00  0.00      C1   C  
ATOM   4399  CD  LYS A 569     -24.298  22.882  50.867  1.00  0.00      C1   C  
ATOM   4400  CE  LYS A 569     -24.124  23.553  52.251  1.00  0.00      C1   C  
ATOM   4401  NZ  LYS A 569     -22.927  24.404  52.293  1.00  0.00      C1   N  
ATOM   4402  N   THR A 570     -26.555  18.487  49.153  1.00  0.00      C1   N  
ATOM   4403  CA  THR A 570     -26.422  17.955  47.755  1.00  0.00      C1   C  
ATOM   4404  C   THR A 570     -26.403  16.450  47.712  1.00  0.00      C1   C  
ATOM   4405  O   THR A 570     -26.223  15.820  48.730  1.00  0.00      C1   O  
ATOM   4406  CB  THR A 570     -25.070  18.451  47.093  1.00  0.00      C1   C  
ATOM   4407  CG2 THR A 570     -24.905  19.952  46.981  1.00  0.00      C1   C  
ATOM   4408  OG1 THR A 570     -24.045  17.859  47.858  1.00  0.00      C1   O  
ATOM   4409  N   CYS A 571     -26.735  15.839  46.547  1.00  0.00      C1   N  
ATOM   4410  CA  CYS A 571     -26.945  14.395  46.531  1.00  0.00      C1   C  
ATOM   4411  C   CYS A 571     -25.751  13.480  46.033  1.00  0.00      C1   C  
ATOM   4412  O   CYS A 571     -25.734  12.272  46.440  1.00  0.00      C1   O  
ATOM   4413  CB  CYS A 571     -28.163  14.077  45.584  1.00  0.00      C1   C  
ATOM   4414  SG  CYS A 571     -29.679  14.869  46.010  1.00  0.00      C1   S  
ATOM   4415  N   PRO A 572     -24.762  13.859  45.229  1.00  0.00      C1   N  
ATOM   4416  CA  PRO A 572     -23.720  12.966  44.747  1.00  0.00      C1   C  
ATOM   4417  C   PRO A 572     -22.918  12.343  45.919  1.00  0.00      C1   C  
ATOM   4418  O   PRO A 572     -22.610  12.959  46.976  1.00  0.00      C1   O  
ATOM   4419  CB  PRO A 572     -22.868  13.879  43.744  1.00  0.00      C1   C  
ATOM   4420  CG  PRO A 572     -23.892  14.870  43.219  1.00  0.00      C1   C  
ATOM   4421  CD  PRO A 572     -24.760  15.103  44.393  1.00  0.00      C1   C  
ATOM   4422  N   ALA A 573     -22.680  11.077  45.725  1.00  0.00      C1   N  
ATOM   4423  CA  ALA A 573     -22.020  10.254  46.681  1.00  0.00      C1   C  
ATOM   4424  C   ALA A 573     -22.733  10.100  47.979  1.00  0.00      C1   C  
ATOM   4425  O   ALA A 573     -22.099  10.096  49.084  1.00  0.00      C1   O  
ATOM   4426  CB  ALA A 573     -20.513  10.585  46.855  1.00  0.00      C1   C  
ATOM   4427  N   GLY A 574     -24.071  10.022  48.045  1.00  0.00      C1   N  
ATOM   4428  CA  GLY A 574     -24.809   9.862  49.286  1.00  0.00      C1   C  
ATOM   4429  C   GLY A 574     -24.545   8.583  50.062  1.00  0.00      C1   C  
ATOM   4430  O   GLY A 574     -23.963   7.616  49.562  1.00  0.00      C1   O  
ATOM   4431  N   VAL A 575     -24.809   8.636  51.352  1.00  0.00      C1   N  
ATOM   4432  CA  VAL A 575     -24.685   7.479  52.279  1.00  0.00      C1   C  
ATOM   4433  C   VAL A 575     -25.706   6.436  51.995  1.00  0.00      C1   C  
ATOM   4434  O   VAL A 575     -26.834   6.695  51.594  1.00  0.00      C1   O  
ATOM   4435  CB  VAL A 575     -24.746   7.910  53.725  1.00  0.00      C1   C  
ATOM   4436  CG1 VAL A 575     -23.756   8.999  54.020  1.00  0.00      C1   C  
ATOM   4437  CG2 VAL A 575     -26.125   8.497  54.129  1.00  0.00      C1   C  
ATOM   4438  N   MET A 576     -25.387   5.158  52.209  1.00  0.00      C1   N  
ATOM   4439  CA  MET A 576     -26.264   3.947  52.134  1.00  0.00      C1   C  
ATOM   4440  C   MET A 576     -27.031   3.810  53.483  1.00  0.00      C1   C  
ATOM   4441  O   MET A 576     -26.779   2.864  54.225  1.00  0.00      C1   O  
ATOM   4442  CB  MET A 576     -25.340   2.760  51.779  1.00  0.00      C1   C  
ATOM   4443  CG  MET A 576     -26.016   1.704  50.926  1.00  0.00      C1   C  
ATOM   4444  SD  MET A 576     -24.902   0.266  50.547  1.00  0.00      C1   S  
ATOM   4445  CE  MET A 576     -26.162  -0.813  49.757  1.00  0.00      C1   C  
ATOM   4446  N   GLY A 577     -27.928   4.747  53.759  1.00  0.00      C1   N  
ATOM   4447  CA  GLY A 577     -28.618   4.857  55.102  1.00  0.00      C1   C  
ATOM   4448  C   GLY A 577     -27.710   4.985  56.330  1.00  0.00      C1   C  
ATOM   4449  O   GLY A 577     -26.875   5.834  56.507  1.00  0.00      C1   O  
ATOM   4450  N   GLU A 578     -27.787   4.103  57.271  1.00  0.00      C1   N  
ATOM   4451  CA  GLU A 578     -27.225   4.088  58.590  1.00  0.00      C1   C  
ATOM   4452  C   GLU A 578     -25.794   3.646  58.709  1.00  0.00      C1   C  
ATOM   4453  O   GLU A 578     -25.408   3.028  59.724  1.00  0.00      C1   O  
ATOM   4454  CB  GLU A 578     -28.113   3.244  59.527  1.00  0.00      C1   C  
ATOM   4455  CG  GLU A 578     -28.408   1.745  59.106  1.00  0.00      C1   C  
ATOM   4456  CD  GLU A 578     -29.701   1.526  58.244  1.00  0.00      C1   C  
ATOM   4457  OE1 GLU A 578     -30.300   0.402  58.262  1.00  0.00      C1   O  
ATOM   4458  OE2 GLU A 578     -29.958   2.392  57.373  1.00  0.00      C1   O  
ATOM   4459  N   ASN A 579     -25.052   3.947  57.622  1.00  0.00      C1   N  
ATOM   4460  CA  ASN A 579     -23.735   3.419  57.411  1.00  0.00      C1   C  
ATOM   4461  C   ASN A 579     -22.673   4.475  56.947  1.00  0.00      C1   C  
ATOM   4462  O   ASN A 579     -23.047   5.538  56.403  1.00  0.00      C1   O  
ATOM   4463  CB  ASN A 579     -23.888   2.276  56.368  1.00  0.00      C1   C  
ATOM   4464  CG  ASN A 579     -24.761   1.150  56.910  1.00  0.00      C1   C  
ATOM   4465  ND2 ASN A 579     -25.951   0.962  56.398  1.00  0.00      C1   N  
ATOM   4466  OD1 ASN A 579     -24.377   0.473  57.914  1.00  0.00      C1   O  
ATOM   4467  N   ASN A 580     -21.442   4.087  56.987  1.00  0.00      C1   N  
ATOM   4468  CA  ASN A 580     -20.301   4.774  56.370  1.00  0.00      C1   C  
ATOM   4469  C   ASN A 580     -19.996   4.529  54.886  1.00  0.00      C1   C  
ATOM   4470  O   ASN A 580     -19.155   5.177  54.246  1.00  0.00      C1   O  
ATOM   4471  CB  ASN A 580     -19.083   4.682  57.331  1.00  0.00      C1   C  
ATOM   4472  CG  ASN A 580     -19.208   5.454  58.701  1.00  0.00      C1   C  
ATOM   4473  ND2 ASN A 580     -18.139   5.561  59.456  1.00  0.00      C1   N  
ATOM   4474  OD1 ASN A 580     -20.181   6.102  58.957  1.00  0.00      C1   O  
ATOM   4475  N   THR A 581     -20.581   3.478  54.372  1.00  0.00      C1   N  
ATOM   4476  CA  THR A 581     -20.561   3.226  52.932  1.00  0.00      C1   C  
ATOM   4477  C   THR A 581     -21.217   4.342  52.165  1.00  0.00      C1   C  
ATOM   4478  O   THR A 581     -22.258   4.845  52.559  1.00  0.00      C1   O  
ATOM   4479  CB  THR A 581     -21.308   1.962  52.562  1.00  0.00      C1   C  
ATOM   4480  CG2 THR A 581     -21.129   1.596  51.063  1.00  0.00      C1   C  
ATOM   4481  OG1 THR A 581     -20.695   0.955  53.368  1.00  0.00      C1   O  
ATOM   4482  N   LEU A 582     -20.668   4.632  50.978  1.00  0.00      C1   N  
ATOM   4483  CA  LEU A 582     -21.021   5.678  50.012  1.00  0.00      C1   C  
ATOM   4484  C   LEU A 582     -21.505   5.056  48.651  1.00  0.00      C1   C  
ATOM   4485  O   LEU A 582     -20.977   4.082  48.158  1.00  0.00      C1   O  
ATOM   4486  CB  LEU A 582     -19.938   6.799  49.836  1.00  0.00      C1   C  
ATOM   4487  CG  LEU A 582     -19.518   7.489  51.112  1.00  0.00      C1   C  
ATOM   4488  CD1 LEU A 582     -18.307   8.368  50.760  1.00  0.00      C1   C  
ATOM   4489  CD2 LEU A 582     -20.596   8.291  51.885  1.00  0.00      C1   C  
ATOM   4490  N   VAL A 583     -22.573   5.658  48.082  1.00  0.00      C1   N  
ATOM   4491  CA  VAL A 583     -23.176   5.188  46.868  1.00  0.00      C1   C  
ATOM   4492  C   VAL A 583     -23.420   6.338  45.854  1.00  0.00      C1   C  
ATOM   4493  O   VAL A 583     -23.539   7.465  46.334  1.00  0.00      C1   O  
ATOM   4494  CB  VAL A 583     -24.428   4.490  47.083  1.00  0.00      C1   C  
ATOM   4495  CG1 VAL A 583     -24.219   3.110  47.602  1.00  0.00      C1   C  
ATOM   4496  CG2 VAL A 583     -25.372   5.252  48.030  1.00  0.00      C1   C  
ATOM   4497  N   TRP A 584     -23.513   6.162  44.513  1.00  0.00      C1   N  
ATOM   4498  CA  TRP A 584     -23.900   7.281  43.595  1.00  0.00      C1   C  
ATOM   4499  C   TRP A 584     -25.384   7.613  43.618  1.00  0.00      C1   C  
ATOM   4500  O   TRP A 584     -26.255   6.729  43.525  1.00  0.00      C1   O  
ATOM   4501  CB  TRP A 584     -23.481   6.921  42.135  1.00  0.00      C1   C  
ATOM   4502  CG  TRP A 584     -22.048   6.338  42.021  1.00  0.00      C1   C  
ATOM   4503  CD1 TRP A 584     -21.641   5.248  41.354  1.00  0.00      C1   C  
ATOM   4504  CD2 TRP A 584     -20.894   6.969  42.539  1.00  0.00      C1   C  
ATOM   4505  CE2 TRP A 584     -19.739   6.246  42.203  1.00  0.00      C1   C  
ATOM   4506  CE3 TRP A 584     -20.677   8.157  43.255  1.00  0.00      C1   C  
ATOM   4507  NE1 TRP A 584     -20.243   5.144  41.487  1.00  0.00      C1   N  
ATOM   4508  CZ2 TRP A 584     -18.434   6.755  42.356  1.00  0.00      C1   C  
ATOM   4509  CZ3 TRP A 584     -19.362   8.614  43.589  1.00  0.00      C1   C  
ATOM   4510  CH2 TRP A 584     -18.199   7.947  43.135  1.00  0.00      C1   C  
ATOM   4511  N   LYS A 585     -25.666   8.890  43.805  1.00  0.00      C1   N  
ATOM   4512  CA  LYS A 585     -27.091   9.458  43.912  1.00  0.00      C1   C  
ATOM   4513  C   LYS A 585     -27.197  10.727  43.091  1.00  0.00      C1   C  
ATOM   4514  O   LYS A 585     -26.207  11.329  42.746  1.00  0.00      C1   O  
ATOM   4515  CB  LYS A 585     -27.408   9.717  45.430  1.00  0.00      C1   C  
ATOM   4516  CG  LYS A 585     -27.921   8.427  46.151  1.00  0.00      C1   C  
ATOM   4517  CD  LYS A 585     -27.938   8.517  47.661  1.00  0.00      C1   C  
ATOM   4518  CE  LYS A 585     -28.375   7.271  48.451  1.00  0.00      C1   C  
ATOM   4519  NZ  LYS A 585     -28.729   7.570  49.877  1.00  0.00      C1   N  
ATOM   4520  N   TYR A 586     -28.394  11.055  42.698  1.00  0.00      C1   N  
ATOM   4521  CA  TYR A 586     -28.827  12.240  41.913  1.00  0.00      C1   C  
ATOM   4522  C   TYR A 586     -30.003  12.994  42.566  1.00  0.00      C1   C  
ATOM   4523  O   TYR A 586     -30.669  12.458  43.412  1.00  0.00      C1   O  
ATOM   4524  CB  TYR A 586     -29.145  11.856  40.454  1.00  0.00      C1   C  
ATOM   4525  CG  TYR A 586     -30.487  11.210  40.237  1.00  0.00      C1   C  
ATOM   4526  CD1 TYR A 586     -31.621  12.016  39.876  1.00  0.00      C1   C  
ATOM   4527  CD2 TYR A 586     -30.697   9.809  40.548  1.00  0.00      C1   C  
ATOM   4528  CE1 TYR A 586     -32.906  11.453  39.761  1.00  0.00      C1   C  
ATOM   4529  CE2 TYR A 586     -31.985   9.247  40.420  1.00  0.00      C1   C  
ATOM   4530  CZ  TYR A 586     -33.026  10.082  40.019  1.00  0.00      C1   C  
ATOM   4531  OH  TYR A 586     -34.289   9.527  40.000  1.00  0.00      C1   O  
ATOM   4532  N   ALA A 587     -30.188  14.254  42.092  1.00  0.00      C1   N  
ATOM   4533  CA  ALA A 587     -31.153  15.173  42.652  1.00  0.00      C1   C  
ATOM   4534  C   ALA A 587     -32.431  15.124  41.767  1.00  0.00      C1   C  
ATOM   4535  O   ALA A 587     -32.471  15.441  40.550  1.00  0.00      C1   O  
ATOM   4536  CB  ALA A 587     -30.406  16.472  42.603  1.00  0.00      C1   C  
ATOM   4537  N   ASP A 588     -33.569  14.939  42.415  1.00  0.00      C1   N  
ATOM   4538  CA  ASP A 588     -34.912  14.869  41.833  1.00  0.00      C1   C  
ATOM   4539  C   ASP A 588     -35.605  16.147  42.244  1.00  0.00      C1   C  
ATOM   4540  O   ASP A 588     -35.560  16.517  43.441  1.00  0.00      C1   O  
ATOM   4541  CB  ASP A 588     -35.550  13.588  42.366  1.00  0.00      C1   C  
ATOM   4542  CG  ASP A 588     -36.934  13.404  41.898  1.00  0.00      C1   C  
ATOM   4543  OD1 ASP A 588     -37.161  12.907  40.792  1.00  0.00      C1   O  
ATOM   4544  OD2 ASP A 588     -37.864  13.816  42.626  1.00  0.00      C1   O  
ATOM   4545  N   ALA A 589     -36.359  16.694  41.282  1.00  0.00      C1   N  
ATOM   4546  CA  ALA A 589     -37.211  17.862  41.453  1.00  0.00      C1   C  
ATOM   4547  C   ALA A 589     -36.800  19.148  42.152  1.00  0.00      C1   C  
ATOM   4548  O   ALA A 589     -37.554  19.907  42.722  1.00  0.00      C1   O  
ATOM   4549  CB  ALA A 589     -38.544  17.411  42.058  1.00  0.00      C1   C  
ATOM   4550  N   GLY A 590     -35.457  19.337  42.223  1.00  0.00      C1   N  
ATOM   4551  CA  GLY A 590     -34.905  20.521  42.903  1.00  0.00      C1   C  
ATOM   4552  C   GLY A 590     -34.838  20.437  44.413  1.00  0.00      C1   C  
ATOM   4553  O   GLY A 590     -34.496  21.440  45.020  1.00  0.00      C1   O  
ATOM   4554  N   HIS A 591     -35.217  19.317  45.011  1.00  0.00      C1   N  
ATOM   4555  CA  HIS A 591     -35.152  19.167  46.462  1.00  0.00      C1   C  
ATOM   4556  C   HIS A 591     -34.899  17.746  47.155  1.00  0.00      C1   C  
ATOM   4557  O   HIS A 591     -34.672  17.612  48.356  1.00  0.00      C1   O  
ATOM   4558  CB  HIS A 591     -36.478  19.860  47.043  1.00  0.00      C1   C  
ATOM   4559  CG  HIS A 591     -37.717  18.998  47.185  1.00  0.00      C1   C  
ATOM   4560  CD2 HIS A 591     -38.605  18.655  46.183  1.00  0.00      C1   C  
ATOM   4561  ND1 HIS A 591     -38.176  18.447  48.318  1.00  0.00      C1   N  
ATOM   4562  CE1 HIS A 591     -39.315  17.753  48.036  1.00  0.00      C1   C  
ATOM   4563  NE2 HIS A 591     -39.628  17.877  46.738  1.00  0.00      C1   N  
ATOM   4564  N   VAL A 592     -35.010  16.676  46.394  1.00  0.00      C1   N  
ATOM   4565  CA  VAL A 592     -34.839  15.256  46.867  1.00  0.00      C1   C  
ATOM   4566  C   VAL A 592     -33.671  14.495  46.136  1.00  0.00      C1   C  
ATOM   4567  O   VAL A 592     -33.123  14.821  45.081  1.00  0.00      C1   O  
ATOM   4568  CB  VAL A 592     -36.115  14.440  46.418  1.00  0.00      C1   C  
ATOM   4569  CG1 VAL A 592     -36.218  13.210  47.296  1.00  0.00      C1   C  
ATOM   4570  CG2 VAL A 592     -37.501  15.079  46.410  1.00  0.00      C1   C  
ATOM   4571  N   CYS A 593     -33.235  13.408  46.809  1.00  0.00      C1   N  
ATOM   4572  CA  CYS A 593     -32.123  12.596  46.459  1.00  0.00      C1   C  
ATOM   4573  C   CYS A 593     -32.540  11.142  46.207  1.00  0.00      C1   C  
ATOM   4574  O   CYS A 593     -33.102  10.532  47.147  1.00  0.00      C1   O  
ATOM   4575  CB  CYS A 593     -31.016  12.676  47.485  1.00  0.00      C1   C  
ATOM   4576  SG  CYS A 593     -30.114  14.213  47.832  1.00  0.00      C1   S  
ATOM   4577  N   HIS A 594     -32.019  10.439  45.209  1.00  0.00      C1   N  
ATOM   4578  CA  HIS A 594     -32.202   8.993  44.857  1.00  0.00      C1   C  
ATOM   4579  C   HIS A 594     -30.947   8.356  44.304  1.00  0.00      C1   C  
ATOM   4580  O   HIS A 594     -30.149   8.974  43.693  1.00  0.00      C1   O  
ATOM   4581  CB  HIS A 594     -33.261   8.902  43.786  1.00  0.00      C1   C  
ATOM   4582  CG  HIS A 594     -34.564   9.328  44.467  1.00  0.00      C1   C  
ATOM   4583  CD2 HIS A 594     -35.503  10.103  43.837  1.00  0.00      C1   C  
ATOM   4584  ND1 HIS A 594     -35.114   8.828  45.620  1.00  0.00      C1   N  
ATOM   4585  CE1 HIS A 594     -36.165   9.658  45.824  1.00  0.00      C1   C  
ATOM   4586  NE2 HIS A 594     -36.465  10.399  44.747  1.00  0.00      C1   N  
ATOM   4587  N   LEU A 595     -30.852   7.018  44.349  1.00  0.00      C1   N  
ATOM   4588  CA  LEU A 595     -29.755   6.198  43.865  1.00  0.00      C1   C  
ATOM   4589  C   LEU A 595     -29.753   6.108  42.343  1.00  0.00      C1   C  
ATOM   4590  O   LEU A 595     -30.844   6.104  41.763  1.00  0.00      C1   O  
ATOM   4591  CB  LEU A 595     -29.795   4.723  44.350  1.00  0.00      C1   C  
ATOM   4592  CG  LEU A 595     -29.950   4.497  45.874  1.00  0.00      C1   C  
ATOM   4593  CD1 LEU A 595     -30.510   3.117  46.086  1.00  0.00      C1   C  
ATOM   4594  CD2 LEU A 595     -28.584   4.687  46.525  1.00  0.00      C1   C  
ATOM   4595  N   CYS A 596     -28.554   5.972  41.718  1.00  0.00      C1   N  
ATOM   4596  CA  CYS A 596     -28.509   5.506  40.331  1.00  0.00      C1   C  
ATOM   4597  C   CYS A 596     -28.578   3.998  40.133  1.00  0.00      C1   C  
ATOM   4598  O   CYS A 596     -28.577   3.198  41.065  1.00  0.00      C1   O  
ATOM   4599  CB  CYS A 596     -27.154   6.013  39.761  1.00  0.00      C1   C  
ATOM   4600  SG  CYS A 596     -26.794   7.793  39.997  1.00  0.00      C1   S  
ATOM   4601  N   HIS A 597     -28.770   3.499  38.862  1.00  0.00      C1   N  
ATOM   4602  CA  HIS A 597     -28.597   2.039  38.486  1.00  0.00      C1   C  
ATOM   4603  C   HIS A 597     -27.271   1.511  39.054  1.00  0.00      C1   C  
ATOM   4604  O   HIS A 597     -26.229   2.162  38.894  1.00  0.00      C1   O  
ATOM   4605  CB  HIS A 597     -28.712   1.937  36.924  1.00  0.00      C1   C  
ATOM   4606  CG  HIS A 597     -28.557   0.578  36.420  1.00  0.00      C1   C  
ATOM   4607  CD2 HIS A 597     -27.729   0.255  35.363  1.00  0.00      C1   C  
ATOM   4608  ND1 HIS A 597     -29.559  -0.413  36.518  1.00  0.00      C1   N  
ATOM   4609  CE1 HIS A 597     -29.174  -1.463  35.756  1.00  0.00      C1   C  
ATOM   4610  NE2 HIS A 597     -28.155  -1.043  34.942  1.00  0.00      C1   N  
ATOM   4611  N   PRO A 598     -27.272   0.299  39.663  1.00  0.00      C1   N  
ATOM   4612  CA  PRO A 598     -26.131  -0.107  40.481  1.00  0.00      C1   C  
ATOM   4613  C   PRO A 598     -24.795  -0.316  39.802  1.00  0.00      C1   C  
ATOM   4614  O   PRO A 598     -23.795   0.027  40.383  1.00  0.00      C1   O  
ATOM   4615  CB  PRO A 598     -26.502  -1.335  41.260  1.00  0.00      C1   C  
ATOM   4616  CG  PRO A 598     -28.049  -1.346  41.216  1.00  0.00      C1   C  
ATOM   4617  CD  PRO A 598     -28.349  -0.652  39.911  1.00  0.00      C1   C  
ATOM   4618  N   ASN A 599     -24.847  -0.905  38.609  1.00  0.00      C1   N  
ATOM   4619  CA  ASN A 599     -23.794  -1.227  37.691  1.00  0.00      C1   C  
ATOM   4620  C   ASN A 599     -23.293   0.121  37.038  1.00  0.00      C1   C  
ATOM   4621  O   ASN A 599     -22.181   0.148  36.489  1.00  0.00      C1   O  
ATOM   4622  CB  ASN A 599     -24.323  -2.052  36.496  1.00  0.00      C1   C  
ATOM   4623  CG  ASN A 599     -24.958  -3.345  36.833  1.00  0.00      C1   C  
ATOM   4624  ND2 ASN A 599     -24.139  -4.291  37.321  1.00  0.00      C1   N  
ATOM   4625  OD1 ASN A 599     -26.198  -3.435  37.021  1.00  0.00      C1   O  
ATOM   4626  N   CYS A 600     -23.973   1.244  37.192  1.00  0.00      C1   N  
ATOM   4627  CA  CYS A 600     -23.223   2.478  37.019  1.00  0.00      C1   C  
ATOM   4628  C   CYS A 600     -22.057   2.643  38.010  1.00  0.00      C1   C  
ATOM   4629  O   CYS A 600     -22.187   2.328  39.210  1.00  0.00      C1   O  
ATOM   4630  CB  CYS A 600     -24.165   3.627  36.996  1.00  0.00      C1   C  
ATOM   4631  SG  CYS A 600     -25.352   3.471  35.537  1.00  0.00      C1   S  
ATOM   4632  N   THR A 601     -20.913   3.043  37.525  1.00  0.00      C1   N  
ATOM   4633  CA  THR A 601     -19.650   3.021  38.308  1.00  0.00      C1   C  
ATOM   4634  C   THR A 601     -19.183   4.471  38.659  1.00  0.00      C1   C  
ATOM   4635  O   THR A 601     -18.097   4.531  39.309  1.00  0.00      C1   O  
ATOM   4636  CB  THR A 601     -18.536   2.349  37.517  1.00  0.00      C1   C  
ATOM   4637  CG2 THR A 601     -18.770   0.779  37.589  1.00  0.00      C1   C  
ATOM   4638  OG1 THR A 601     -18.624   2.784  36.198  1.00  0.00      C1   O  
ATOM   4639  N   TYR A 602     -19.898   5.521  38.323  1.00  0.00      C1   N  
ATOM   4640  CA  TYR A 602     -19.335   6.861  38.584  1.00  0.00      C1   C  
ATOM   4641  C   TYR A 602     -20.384   8.003  38.773  1.00  0.00      C1   C  
ATOM   4642  O   TYR A 602     -20.229   9.051  39.465  1.00  0.00      C1   O  
ATOM   4643  CB  TYR A 602     -18.326   7.228  37.466  1.00  0.00      C1   C  
ATOM   4644  CG  TYR A 602     -17.740   8.642  37.756  1.00  0.00      C1   C  
ATOM   4645  CD1 TYR A 602     -16.602   8.864  38.531  1.00  0.00      C1   C  
ATOM   4646  CD2 TYR A 602     -18.271   9.737  37.102  1.00  0.00      C1   C  
ATOM   4647  CE1 TYR A 602     -16.015  10.119  38.603  1.00  0.00      C1   C  
ATOM   4648  CE2 TYR A 602     -17.884  11.052  37.310  1.00  0.00      C1   C  
ATOM   4649  CZ  TYR A 602     -16.699  11.266  38.080  1.00  0.00      C1   C  
ATOM   4650  OH  TYR A 602     -16.162  12.509  38.236  1.00  0.00      C1   O  
ATOM   4651  N   GLY A 603     -21.424   7.866  37.931  1.00  0.00      C1   N  
ATOM   4652  CA  GLY A 603     -22.609   8.692  38.142  1.00  0.00      C1   C  
ATOM   4653  C   GLY A 603     -23.781   8.533  37.106  1.00  0.00      C1   C  
ATOM   4654  O   GLY A 603     -23.649   7.765  36.161  1.00  0.00      C1   O  
ATOM   4655  N   CYS A 604     -24.880   9.283  37.448  1.00  0.00      C1   N  
ATOM   4656  CA  CYS A 604     -26.082   9.555  36.674  1.00  0.00      C1   C  
ATOM   4657  C   CYS A 604     -26.746  10.880  36.757  1.00  0.00      C1   C  
ATOM   4658  O   CYS A 604     -26.526  11.642  37.694  1.00  0.00      C1   O  
ATOM   4659  CB  CYS A 604     -27.047   8.458  37.059  1.00  0.00      C1   C  
ATOM   4660  SG  CYS A 604     -27.933   8.717  38.642  1.00  0.00      C1   S  
ATOM   4661  N   THR A 605     -27.730  11.082  35.909  1.00  0.00      C1   N  
ATOM   4662  CA  THR A 605     -28.512  12.313  36.027  1.00  0.00      C1   C  
ATOM   4663  C   THR A 605     -29.968  12.031  36.329  1.00  0.00      C1   C  
ATOM   4664  O   THR A 605     -30.708  12.929  36.797  1.00  0.00      C1   O  
ATOM   4665  CB  THR A 605     -28.569  12.982  34.627  1.00  0.00      C1   C  
ATOM   4666  CG2 THR A 605     -27.129  13.172  34.041  1.00  0.00      C1   C  
ATOM   4667  OG1 THR A 605     -29.204  12.192  33.760  1.00  0.00      C1   O  
ATOM   4668  N   GLY A 606     -30.358  10.762  36.118  1.00  0.00      C1   N  
ATOM   4669  CA  GLY A 606     -31.651  10.141  36.328  1.00  0.00      C1   C  
ATOM   4670  C   GLY A 606     -31.462   8.585  36.250  1.00  0.00      C1   C  
ATOM   4671  O   GLY A 606     -30.380   8.014  36.071  1.00  0.00      C1   O  
ATOM   4672  N   PRO A 607     -32.586   7.833  36.503  1.00  0.00      C1   N  
ATOM   4673  CA  PRO A 607     -32.676   6.378  36.645  1.00  0.00      C1   C  
ATOM   4674  C   PRO A 607     -32.252   5.671  35.344  1.00  0.00      C1   C  
ATOM   4675  O   PRO A 607     -32.663   6.120  34.271  1.00  0.00      C1   O  
ATOM   4676  CB  PRO A 607     -34.111   5.990  37.023  1.00  0.00      C1   C  
ATOM   4677  CG  PRO A 607     -34.687   7.301  37.569  1.00  0.00      C1   C  
ATOM   4678  CD  PRO A 607     -33.926   8.404  36.798  1.00  0.00      C1   C  
ATOM   4679  N   GLY A 608     -31.470   4.588  35.416  1.00  0.00      C1   N  
ATOM   4680  CA  GLY A 608     -31.049   3.709  34.315  1.00  0.00      C1   C  
ATOM   4681  C   GLY A 608     -29.700   4.197  33.753  1.00  0.00      C1   C  
ATOM   4682  O   GLY A 608     -29.180   5.319  33.970  1.00  0.00      C1   O  
ATOM   4683  N   LEU A 609     -29.013   3.236  33.045  1.00  0.00      C1   N  
ATOM   4684  CA  LEU A 609     -27.746   3.315  32.250  1.00  0.00      C1   C  
ATOM   4685  C   LEU A 609     -27.830   4.387  31.152  1.00  0.00      C1   C  
ATOM   4686  O   LEU A 609     -26.861   5.185  31.020  1.00  0.00      C1   O  
ATOM   4687  CB  LEU A 609     -27.376   1.991  31.566  1.00  0.00      C1   C  
ATOM   4688  CG  LEU A 609     -25.899   1.786  31.113  1.00  0.00      C1   C  
ATOM   4689  CD1 LEU A 609     -24.791   2.070  32.120  1.00  0.00      C1   C  
ATOM   4690  CD2 LEU A 609     -25.641   0.514  30.410  1.00  0.00      C1   C  
ATOM   4691  N   GLU A 610     -28.979   4.675  30.579  1.00  0.00      C1   N  
ATOM   4692  CA  GLU A 610     -29.312   5.853  29.823  1.00  0.00      C1   C  
ATOM   4693  C   GLU A 610     -29.045   7.144  30.542  1.00  0.00      C1   C  
ATOM   4694  O   GLU A 610     -28.808   8.168  29.967  1.00  0.00      C1   O  
ATOM   4695  CB  GLU A 610     -30.810   5.748  29.411  1.00  0.00      C1   C  
ATOM   4696  CG  GLU A 610     -31.193   6.649  28.246  1.00  0.00      C1   C  
ATOM   4697  CD  GLU A 610     -32.665   6.525  27.886  1.00  0.00      C1   C  
ATOM   4698  OE1 GLU A 610     -33.471   6.677  28.847  1.00  0.00      C1   O  
ATOM   4699  OE2 GLU A 610     -33.031   6.491  26.674  1.00  0.00      C1   O  
ATOM   4700  N   GLY A 611     -29.184   7.094  31.863  1.00  0.00      C1   N  
ATOM   4701  CA  GLY A 611     -28.896   8.280  32.645  1.00  0.00      C1   C  
ATOM   4702  C   GLY A 611     -27.437   8.487  33.049  1.00  0.00      C1   C  
ATOM   4703  O   GLY A 611     -27.188   9.343  33.878  1.00  0.00      C1   O  
ATOM   4704  N   CYS A 612     -26.536   7.571  32.584  1.00  0.00      C1   N  
ATOM   4705  CA  CYS A 612     -25.154   7.367  33.125  1.00  0.00      C1   C  
ATOM   4706  C   CYS A 612     -24.086   7.743  32.086  1.00  0.00      C1   C  
ATOM   4707  O   CYS A 612     -23.786   7.055  31.104  1.00  0.00      C1   O  
ATOM   4708  CB  CYS A 612     -24.964   5.859  33.511  1.00  0.00      C1   C  
ATOM   4709  SG  CYS A 612     -25.953   5.357  34.939  1.00  0.00      C1   S  
ATOM   4710  N   PRO A 613     -23.540   8.942  32.209  1.00  0.00      C1   N  
ATOM   4711  CA  PRO A 613     -22.510   9.381  31.368  1.00  0.00      C1   C  
ATOM   4712  C   PRO A 613     -21.137   8.713  31.555  1.00  0.00      C1   C  
ATOM   4713  O   PRO A 613     -20.525   8.769  32.628  1.00  0.00      C1   O  
ATOM   4714  CB  PRO A 613     -22.542  10.995  31.480  1.00  0.00      C1   C  
ATOM   4715  CG  PRO A 613     -22.727  11.095  33.026  1.00  0.00      C1   C  
ATOM   4716  CD  PRO A 613     -23.692   9.903  33.262  1.00  0.00      C1   C  
ATOM   4717  N   THR A 614     -20.673   8.017  30.474  1.00  0.00      C1   N  
ATOM   4718  CA  THR A 614     -19.409   7.372  30.210  1.00  0.00      C1   C  
ATOM   4719  C   THR A 614     -18.926   6.431  31.376  1.00  0.00      C1   C  
ATOM   4720  O   THR A 614     -17.747   6.342  31.716  1.00  0.00      C1   O  
ATOM   4721  CB  THR A 614     -18.231   8.272  29.633  1.00  0.00      C1   C  
ATOM   4722  CG2 THR A 614     -18.625   8.936  28.311  1.00  0.00      C1   C  
ATOM   4723  OG1 THR A 614     -18.054   9.319  30.473  1.00  0.00      C1   O  
ATOM   4724  N   ASN A 615     -19.889   5.712  31.919  1.00  0.00      C1   N  
ATOM   4725  CA  ASN A 615     -19.629   4.733  32.986  1.00  0.00      C1   C  
ATOM   4726  C   ASN A 615     -20.635   3.600  32.865  1.00  0.00      C1   C  
ATOM   4727  O   ASN A 615     -21.695   3.723  32.194  1.00  0.00      C1   O  
ATOM   4728  CB  ASN A 615     -19.705   5.519  34.315  1.00  0.00      C1   C  
ATOM   4729  CG  ASN A 615     -21.056   5.827  34.830  1.00  0.00      C1   C  
ATOM   4730  ND2 ASN A 615     -21.717   6.842  34.320  1.00  0.00      C1   N  
ATOM   4731  OD1 ASN A 615     -21.546   5.197  35.739  1.00  0.00      C1   O  
ATOM   4732  N   GLY A 616     -20.258   2.552  33.596  1.00  0.00      C1   N  
ATOM   4733  CA  GLY A 616     -21.011   1.248  33.671  1.00  0.00      C1   C  
ATOM   4734  C   GLY A 616     -21.034   0.539  32.353  1.00  0.00      C1   C  
ATOM   4735  O   GLY A 616     -20.244   0.949  31.445  1.00  0.00      C1   O  
ATOM   4736  N   PRO A 617     -21.826  -0.564  32.213  1.00  0.00      C1   N  
ATOM   4737  CA  PRO A 617     -21.839  -1.429  30.997  1.00  0.00      C1   C  
ATOM   4738  C   PRO A 617     -22.216  -0.791  29.580  1.00  0.00      C1   C  
ATOM   4739  O   PRO A 617     -23.199  -1.230  28.901  1.00  0.00      C1   O  
ATOM   4740  CB  PRO A 617     -22.688  -2.650  31.435  1.00  0.00      C1   C  
ATOM   4741  CG  PRO A 617     -22.604  -2.680  32.952  1.00  0.00      C1   C  
ATOM   4742  CD  PRO A 617     -22.495  -1.193  33.363  1.00  0.00      C1   C  
ATOM   4743  N   LYS A 618     -21.533   0.289  29.123  1.00  0.00      C1   N  
ATOM   4744  CA  LYS A 618     -21.690   1.006  27.867  1.00  0.00      C1   C  
ATOM   4745  C   LYS A 618     -20.324   1.243  27.223  1.00  0.00      C1   C  
ATOM   4746  O   LYS A 618     -19.405   1.388  28.025  1.00  0.00      C1   O  
ATOM   4747  CB  LYS A 618     -22.565   2.284  28.068  1.00  0.00      C1   C  
ATOM   4748  CG  LYS A 618     -21.938   3.379  28.948  1.00  0.00      C1   C  
ATOM   4749  CD  LYS A 618     -22.917   4.497  29.492  1.00  0.00      C1   C  
ATOM   4750  CE  LYS A 618     -24.032   4.771  28.454  1.00  0.00      C1   C  
ATOM   4751  NZ  LYS A 618     -24.973   5.770  28.928  1.00  0.00      C1   N  
ATOM   4752  N   ILE A 619     -20.295   1.264  25.895  1.00  0.00      C1   N  
ATOM   4753  CA  ILE A 619     -19.314   2.028  25.136  1.00  0.00      C1   C  
ATOM   4754  C   ILE A 619     -19.530   3.546  25.425  1.00  0.00      C1   C  
ATOM   4755  O   ILE A 619     -20.652   3.931  25.463  1.00  0.00      C1   O  
ATOM   4756  CB  ILE A 619     -19.300   1.553  23.620  1.00  0.00      C1   C  
ATOM   4757  CG1 ILE A 619     -18.295   2.316  22.758  1.00  0.00      C1   C  
ATOM   4758  CG2 ILE A 619     -19.077   0.037  23.520  1.00  0.00      C1   C  
ATOM   4759  CD  ILE A 619     -18.546   2.082  21.268  1.00  0.00      C1   C  
ATOM   4760  N   PRO A 620     -18.491   4.424  25.685  1.00  0.00      C1   N  
ATOM   4761  CA  PRO A 620     -18.563   5.872  25.904  1.00  0.00      C1   C  
ATOM   4762  C   PRO A 620     -19.069   6.588  24.672  1.00  0.00      C1   C  
ATOM   4763  O   PRO A 620     -18.990   6.163  23.497  1.00  0.00      C1   O  
ATOM   4764  CB  PRO A 620     -17.148   6.345  26.263  1.00  0.00      C1   C  
ATOM   4765  CG  PRO A 620     -16.201   5.174  25.832  1.00  0.00      C1   C  
ATOM   4766  CD  PRO A 620     -17.084   3.939  25.975  1.00  0.00      C1   C  
ATOM   4767  N   SER A 621     -19.758   7.753  24.912  1.00  0.00      C1   N  
ATOM   4768  CA  SER A 621     -20.609   8.501  23.918  1.00  0.00      C1   C  
ATOM   4769  C   SER A 621     -19.850   8.936  22.645  1.00  0.00      C1   C  
ATOM   4770  O   SER A 621     -20.417   8.642  21.621  1.00  0.00      C1   O  
ATOM   4771  CB  SER A 621     -21.390   9.604  24.621  1.00  0.00      C1   C  
ATOM   4772  OG  SER A 621     -21.837   9.162  25.940  1.00  0.00      C1   O  
ATOM   4773  N   ILE A 622     -18.659   9.460  22.784  1.00  0.00      C1   N  
ATOM   4774  CA  ILE A 622     -17.949  10.077  21.632  1.00  0.00      C1   C  
ATOM   4775  C   ILE A 622     -17.440   8.931  20.673  1.00  0.00      C1   C  
ATOM   4776  O   ILE A 622     -17.653   8.904  19.413  1.00  0.00      C1   O  
ATOM   4777  CB  ILE A 622     -16.844  11.160  22.079  1.00  0.00      C1   C  
ATOM   4778  CG1 ILE A 622     -17.388  12.402  22.902  1.00  0.00      C1   C  
ATOM   4779  CG2 ILE A 622     -15.961  11.612  20.956  1.00  0.00      C1   C  
ATOM   4780  CD  ILE A 622     -18.517  13.036  22.212  1.00  0.00      C1   C  
ATOM   4781  N   ALA A 623     -16.772   7.889  21.280  1.00  0.00      C1   N  
ATOM   4782  CA  ALA A 623     -16.566   6.683  20.498  1.00  0.00      C1   C  
ATOM   4783  C   ALA A 623     -17.843   6.062  19.908  1.00  0.00      C1   C  
ATOM   4784  O   ALA A 623     -17.787   5.694  18.749  1.00  0.00      C1   O  
ATOM   4785  CB  ALA A 623     -15.832   5.678  21.420  1.00  0.00      C1   C  
ATOM   4786  N   THR A 624     -18.927   6.016  20.657  1.00  0.00      C1   N  
ATOM   4787  CA  THR A 624     -20.217   5.449  20.100  1.00  0.00      C1   C  
ATOM   4788  C   THR A 624     -20.733   6.280  18.908  1.00  0.00      C1   C  
ATOM   4789  O   THR A 624     -21.079   5.720  17.877  1.00  0.00      C1   O  
ATOM   4790  CB  THR A 624     -21.314   5.403  21.214  1.00  0.00      C1   C  
ATOM   4791  CG2 THR A 624     -22.541   4.678  20.705  1.00  0.00      C1   C  
ATOM   4792  OG1 THR A 624     -20.938   4.628  22.275  1.00  0.00      C1   O  
ATOM   4793  N   GLY A 625     -20.464   7.614  18.912  1.00  0.00      C1   N  
ATOM   4794  CA  GLY A 625     -20.523   8.605  17.723  1.00  0.00      C1   C  
ATOM   4795  C   GLY A 625     -19.820   8.092  16.460  1.00  0.00      C1   C  
ATOM   4796  O   GLY A 625     -20.405   8.128  15.392  1.00  0.00      C1   O  
ATOM   4797  N   MET A 626     -18.536   7.744  16.586  1.00  0.00      C1   N  
ATOM   4798  CA  MET A 626     -17.770   7.049  15.588  1.00  0.00      C1   C  
ATOM   4799  C   MET A 626     -18.284   5.631  15.199  1.00  0.00      C1   C  
ATOM   4800  O   MET A 626     -18.199   5.315  13.994  1.00  0.00      C1   O  
ATOM   4801  CB  MET A 626     -16.293   6.783  16.063  1.00  0.00      C1   C  
ATOM   4802  CG  MET A 626     -15.521   8.081  16.424  1.00  0.00      C1   C  
ATOM   4803  SD  MET A 626     -13.835   7.988  17.105  1.00  0.00      C1   S  
ATOM   4804  CE  MET A 626     -12.796   7.335  15.802  1.00  0.00      C1   C  
ATOM   4805  N   VAL A 627     -18.847   4.835  16.029  1.00  0.00      C1   N  
ATOM   4806  CA  VAL A 627     -19.394   3.515  15.535  1.00  0.00      C1   C  
ATOM   4807  C   VAL A 627     -20.573   3.876  14.646  1.00  0.00      C1   C  
ATOM   4808  O   VAL A 627     -20.855   3.255  13.679  1.00  0.00      C1   O  
ATOM   4809  CB  VAL A 627     -19.828   2.606  16.693  1.00  0.00      C1   C  
ATOM   4810  CG1 VAL A 627     -20.691   1.434  16.247  1.00  0.00      C1   C  
ATOM   4811  CG2 VAL A 627     -18.673   2.035  17.492  1.00  0.00      C1   C  
ATOM   4812  N   GLY A 628     -21.376   4.877  15.017  1.00  0.00      C1   N  
ATOM   4813  CA  GLY A 628     -22.533   5.238  14.278  1.00  0.00      C1   C  
ATOM   4814  C   GLY A 628     -22.165   5.666  12.881  1.00  0.00      C1   C  
ATOM   4815  O   GLY A 628     -22.889   5.297  11.940  1.00  0.00      C1   O  
ATOM   4816  N   ALA A 629     -21.188   6.537  12.744  1.00  0.00      C1   N  
ATOM   4817  CA  ALA A 629     -20.540   7.028  11.539  1.00  0.00      C1   C  
ATOM   4818  C   ALA A 629     -20.012   5.906  10.647  1.00  0.00      C1   C  
ATOM   4819  O   ALA A 629     -20.141   5.899   9.445  1.00  0.00      C1   O  
ATOM   4820  CB  ALA A 629     -19.534   8.113  11.972  1.00  0.00      C1   C  
ATOM   4821  N   LEU A 630     -19.460   4.866  11.236  1.00  0.00      C1   N  
ATOM   4822  CA  LEU A 630     -19.110   3.603  10.538  1.00  0.00      C1   C  
ATOM   4823  C   LEU A 630     -20.318   2.800  10.080  1.00  0.00      C1   C  
ATOM   4824  O   LEU A 630     -20.290   2.232   8.986  1.00  0.00      C1   O  
ATOM   4825  CB  LEU A 630     -18.160   2.747  11.450  1.00  0.00      C1   C  
ATOM   4826  CG  LEU A 630     -17.566   1.524  10.697  1.00  0.00      C1   C  
ATOM   4827  CD1 LEU A 630     -17.214   0.463  11.676  1.00  0.00      C1   C  
ATOM   4828  CD2 LEU A 630     -16.333   1.753   9.797  1.00  0.00      C1   C  
ATOM   4829  N   LEU A 631     -21.410   2.622  10.865  1.00  0.00      C1   N  
ATOM   4830  CA  LEU A 631     -22.583   1.913  10.457  1.00  0.00      C1   C  
ATOM   4831  C   LEU A 631     -23.357   2.648   9.375  1.00  0.00      C1   C  
ATOM   4832  O   LEU A 631     -23.886   1.954   8.504  1.00  0.00      C1   O  
ATOM   4833  CB  LEU A 631     -23.449   1.654  11.684  1.00  0.00      C1   C  
ATOM   4834  CG  LEU A 631     -22.775   0.612  12.679  1.00  0.00      C1   C  
ATOM   4835  CD1 LEU A 631     -23.754   0.327  13.852  1.00  0.00      C1   C  
ATOM   4836  CD2 LEU A 631     -22.217  -0.716  12.044  1.00  0.00      C1   C  
ATOM   4837  N   LEU A 632     -23.418   3.981   9.416  1.00  0.00      C1   N  
ATOM   4838  CA  LEU A 632     -23.944   4.720   8.254  1.00  0.00      C1   C  
ATOM   4839  C   LEU A 632     -23.033   4.564   6.979  1.00  0.00      C1   C  
ATOM   4840  O   LEU A 632     -23.521   4.639   5.855  1.00  0.00      C1   O  
ATOM   4841  CB  LEU A 632     -24.122   6.189   8.774  1.00  0.00      C1   C  
ATOM   4842  CG  LEU A 632     -24.635   7.139   7.722  1.00  0.00      C1   C  
ATOM   4843  CD1 LEU A 632     -25.917   6.755   6.990  1.00  0.00      C1   C  
ATOM   4844  CD2 LEU A 632     -24.704   8.518   8.328  1.00  0.00      C1   C  
ATOM   4845  N   LEU A 633     -21.756   4.148   7.113  1.00  0.00      C1   N  
ATOM   4846  CA  LEU A 633     -20.866   3.933   5.962  1.00  0.00      C1   C  
ATOM   4847  C   LEU A 633     -20.828   2.458   5.407  1.00  0.00      C1   C  
ATOM   4848  O   LEU A 633     -20.649   2.183   4.267  1.00  0.00      C1   O  
ATOM   4849  CB  LEU A 633     -19.478   4.374   6.432  1.00  0.00      C1   C  
ATOM   4850  CG  LEU A 633     -18.421   4.299   5.286  1.00  0.00      C1   C  
ATOM   4851  CD1 LEU A 633     -17.033   4.217   5.918  1.00  0.00      C1   C  
ATOM   4852  CD2 LEU A 633     -18.474   5.469   4.366  1.00  0.00      C1   C  
ATOM   4853  N   LEU A 634     -21.175   1.570   6.294  1.00  0.00      C1   N  
ATOM   4854  CA  LEU A 634     -21.186   0.096   6.188  1.00  0.00      C1   C  
ATOM   4855  C   LEU A 634     -22.489  -0.346   5.472  1.00  0.00      C1   C  
ATOM   4856  O   LEU A 634     -22.542  -1.479   4.999  1.00  0.00      C1   O  
ATOM   4857  CB  LEU A 634     -21.026  -0.641   7.531  1.00  0.00      C1   C  
ATOM   4858  CG  LEU A 634     -19.624  -1.021   8.000  1.00  0.00      C1   C  
ATOM   4859  CD1 LEU A 634     -19.137  -2.160   7.157  1.00  0.00      C1   C  
ATOM   4860  CD2 LEU A 634     -19.560  -1.523   9.473  1.00  0.00      C1   C  
ATOM   4861  N   VAL A 635     -23.455   0.602   5.304  1.00  0.00      C1   N  
ATOM   4862  CA  VAL A 635     -24.617   0.322   4.362  1.00  0.00      C1   C  
ATOM   4863  C   VAL A 635     -24.329   0.723   2.884  1.00  0.00      C1   C  
ATOM   4864  O   VAL A 635     -24.824   0.108   1.936  1.00  0.00      C1   O  
ATOM   4865  CB  VAL A 635     -26.029   0.900   4.715  1.00  0.00      C1   C  
ATOM   4866  CG1 VAL A 635     -26.828   0.013   5.660  1.00  0.00      C1   C  
ATOM   4867  CG2 VAL A 635     -25.901   2.364   5.187  1.00  0.00      C1   C  
ATOM   4868  N   VAL A 636     -23.485   1.699   2.681  1.00  0.00      C1   N  
ATOM   4869  CA  VAL A 636     -22.899   1.994   1.390  1.00  0.00      C1   C  
ATOM   4870  C   VAL A 636     -22.057   0.902   0.810  1.00  0.00      C1   C  
ATOM   4871  O   VAL A 636     -22.178   0.589  -0.369  1.00  0.00      C1   O  
ATOM   4872  CB  VAL A 636     -22.016   3.271   1.477  1.00  0.00      C1   C  
ATOM   4873  CG1 VAL A 636     -21.818   3.914   0.086  1.00  0.00      C1   C  
ATOM   4874  CG2 VAL A 636     -22.681   4.315   2.385  1.00  0.00      C1   C  
ATOM   4875  N   ALA A 637     -21.364   0.164   1.664  1.00  0.00      C1   N  
ATOM   4876  CA  ALA A 637     -20.615  -1.057   1.326  1.00  0.00      C1   C  
ATOM   4877  C   ALA A 637     -21.387  -2.142   0.569  1.00  0.00      C1   C  
ATOM   4878  O   ALA A 637     -21.070  -2.724  -0.491  1.00  0.00      C1   O  
ATOM   4879  CB  ALA A 637     -19.901  -1.640   2.529  1.00  0.00      C1   C  
ATOM   4880  N   LEU A 638     -22.588  -2.489   1.169  1.00  0.00      C1   N  
ATOM   4881  CA  LEU A 638     -23.532  -3.505   0.679  1.00  0.00      C1   C  
ATOM   4882  C   LEU A 638     -24.232  -2.980  -0.610  1.00  0.00      C1   C  
ATOM   4883  O   LEU A 638     -24.753  -3.780  -1.436  1.00  0.00      C1   O  
ATOM   4884  CB  LEU A 638     -24.428  -3.820   1.918  1.00  0.00      C1   C  
ATOM   4885  CG  LEU A 638     -23.800  -4.441   3.198  1.00  0.00      C1   C  
ATOM   4886  CD1 LEU A 638     -23.239  -5.910   2.991  1.00  0.00      C1   C  
ATOM   4887  CD2 LEU A 638     -24.849  -4.557   4.369  1.00  0.00      C1   C  
ATOM   4888  N   GLY A 639     -24.252  -1.666  -0.872  1.00  0.00      C1   N  
ATOM   4889  CA  GLY A 639     -24.845  -1.150  -2.053  1.00  0.00      C1   C  
ATOM   4890  C   GLY A 639     -24.019  -1.621  -3.236  1.00  0.00      C1   C  
ATOM   4891  O   GLY A 639     -24.537  -2.071  -4.264  1.00  0.00      C1   O  
ATOM   4892  N   ILE A 640     -22.690  -1.620  -3.168  1.00  0.00      C1   N  
ATOM   4893  CA  ILE A 640     -21.746  -2.157  -4.191  1.00  0.00      C1   C  
ATOM   4894  C   ILE A 640     -21.973  -3.664  -4.416  1.00  0.00      C1   C  
ATOM   4895  O   ILE A 640     -22.191  -4.108  -5.515  1.00  0.00      C1   O  
ATOM   4896  CB  ILE A 640     -20.163  -1.935  -3.897  1.00  0.00      C1   C  
ATOM   4897  CG1 ILE A 640     -19.833  -0.430  -3.538  1.00  0.00      C1   C  
ATOM   4898  CG2 ILE A 640     -19.323  -2.301  -5.081  1.00  0.00      C1   C  
ATOM   4899  CD  ILE A 640     -18.400   0.007  -3.506  1.00  0.00      C1   C  
ATOM   4900  N   GLY A 641     -21.981  -4.363  -3.287  1.00  0.00      C1   N  
ATOM   4901  CA  GLY A 641     -22.267  -5.791  -3.173  1.00  0.00      C1   C  
ATOM   4902  C   GLY A 641     -23.507  -6.133  -4.014  1.00  0.00      C1   C  
ATOM   4903  O   GLY A 641     -23.604  -7.137  -4.689  1.00  0.00      C1   O  
ATOM   4904  N   LEU A 642     -24.555  -5.291  -4.006  1.00  0.00      C1   N  
ATOM   4905  CA  LEU A 642     -25.750  -5.465  -4.824  1.00  0.00      C1   C  
ATOM   4906  C   LEU A 642     -25.500  -5.103  -6.331  1.00  0.00      C1   C  
ATOM   4907  O   LEU A 642     -26.015  -5.882  -7.160  1.00  0.00      C1   O  
ATOM   4908  CB  LEU A 642     -27.048  -4.801  -4.240  1.00  0.00      C1   C  
ATOM   4909  CG  LEU A 642     -27.561  -5.405  -2.924  1.00  0.00      C1   C  
ATOM   4910  CD1 LEU A 642     -28.059  -6.868  -3.104  1.00  0.00      C1   C  
ATOM   4911  CD2 LEU A 642     -28.554  -4.585  -2.170  1.00  0.00      C1   C  
ATOM   4912  N   PHE A 643     -24.811  -4.017  -6.625  1.00  0.00      C1   N  
ATOM   4913  CA  PHE A 643     -24.355  -3.741  -7.961  1.00  0.00      C1   C  
ATOM   4914  C   PHE A 643     -23.526  -4.818  -8.668  1.00  0.00      C1   C  
ATOM   4915  O   PHE A 643     -23.741  -5.016  -9.859  1.00  0.00      C1   O  
ATOM   4916  CB  PHE A 643     -23.576  -2.388  -8.054  1.00  0.00      C1   C  
ATOM   4917  CG  PHE A 643     -23.131  -1.884  -9.396  1.00  0.00      C1   C  
ATOM   4918  CD1 PHE A 643     -21.747  -1.707  -9.723  1.00  0.00      C1   C  
ATOM   4919  CD2 PHE A 643     -24.111  -1.590 -10.285  1.00  0.00      C1   C  
ATOM   4920  CE1 PHE A 643     -21.366  -1.197 -10.970  1.00  0.00      C1   C  
ATOM   4921  CE2 PHE A 643     -23.790  -0.981 -11.492  1.00  0.00      C1   C  
ATOM   4922  CZ  PHE A 643     -22.419  -0.699 -11.763  1.00  0.00      C1   C  
ATOM   4923  N   MET A 644     -22.808  -5.618  -7.863  1.00  0.00      C1   N  
ATOM   4924  CA  MET A 644     -22.077  -6.807  -8.307  1.00  0.00      C1   C  
ATOM   4925  C   MET A 644     -22.717  -8.155  -8.044  1.00  0.00      C1   C  
ATOM   4926  O   MET A 644     -22.182  -9.175  -8.318  1.00  0.00      C1   O  
ATOM   4927  CB  MET A 644     -20.695  -6.767  -7.657  1.00  0.00      C1   C  
ATOM   4928  CG  MET A 644     -20.012  -5.447  -7.874  1.00  0.00      C1   C  
ATOM   4929  SD  MET A 644     -18.204  -5.564  -7.585  1.00  0.00      C1   S  
ATOM   4930  CE  MET A 644     -17.595  -6.218  -9.194  1.00  0.00      C1   C  
ATOM   4931  N   ARG A 645     -23.879  -8.298  -7.458  1.00  0.00      C1   N  
ATOM   4932  CA  ARG A 645     -24.628  -9.541  -7.201  1.00  0.00      C1   C  
ATOM   4933  C   ARG A 645     -25.307 -10.008  -8.520  1.00  0.00      C1   C  
ATOM   4934  O   ARG A 645     -25.921  -9.181  -9.223  1.00  0.00      C1   O  
ATOM   4935  CB  ARG A 645     -25.805  -9.294  -6.151  1.00  0.00      C1   C  
ATOM   4936  CG  ARG A 645     -26.605 -10.553  -5.739  1.00  0.00      C1   C
[truncated: 10,078,831 more chars]
